# Supplementary material for: Cytological Observations and Bulked-Segregant Analysis Coupled Global Genome Sequencing Reveal Two Genes Associated with Pollen Fertility in Tetraploid Rice
Source: Int J Mol Sci. 2021 Jan 15;22(2):841. doi: 10.3390/ijms22020841 (PMC7830325; doi:10.3390/ijms22020841)
Supplement: Supplementary file 1 [file ijms-22-00841-s001.zip]

Archive with 3 entries (2 files):
- Supplementary Files/
- Supplementary Files/Additional File 1 2021-01-11.docx
- Supplementary Files/Additional File 2.xlsx
