# Supplementary material for: Cytological Observations and Bulked-Segregant Analysis Coupled Global Genome Sequencing Reveal Two Genes Associated with Pollen Fertility in Tetraploid Rice
Source: Int J Mol Sci. 2021 Jan 15;22(2):841. doi: 10.3390/ijms22020841 (PMC7830325; doi:10.3390/ijms22020841)
Supplement: Supplementary file 1 [file ijms-22-00841-s001.zip › Supplementary Files/Additional File 2.xlsx]

## Sheet: Table S5
Table S5. Mutation results of T0 knockout ny1 and ny2 by CRISPR/Cas9
NY1-#1 T1	Allele1: TTAATGGAACCAGATGGAATACGCAGAGGCAGAACC (substitution)
	Allele2: TTAATGGAACCAGATGGAATACGCAGAGGCAGAACC (substitution)
	Reference: TTAATGGAACCAGATGGAATCCGCAGAGGCAGAAC
T2	Allele1: GATCAGCCTTACTTCCAGAG--GGACAGGGGCTATGT (deletion)
	Allele2: GATCAGCCTTACTTCCAGAG---------------------------TATTTGCCACTTCTG (deletion)
	Reference: GATCAGCCTTACTTCCAGAGAGGGACAGGGGCTATGTCTCACCAAAGTATTTGCCACTTCTGTCAGACTT
NY1-#2 T1	Allele1: TTAATGGAACCAGATGGAATACGCAGAGGCAGAACC (substitution)
	Allele2: TTAATGGAACCAGATGGAATACGCAGAGGCAGAACC (substitution)
	Reference: TTAATGGAACCAGATGGAATCCGCAGAGGCAGAACC
T2	Allele1: GATCAGCCTTACTTCCAGAG---GGACAGGGGCTATGT (deletion)
	Allele2: GATCAGCCTTACTTCCAGAGAAGGGACAGGGGCTA (insertion)
	Reference: GATCAGCCTTACTTCCAGAG-AGGGACAGGGGCTATGTCTCACCAAAGTATTTGCCACTTCTGTCAGACTT
NY1-#3 T1	Allele1: TTAATGGAACCAGATGGAATACGCAGAGGCAGAACC (substitution)
	Allele2: TTAATGGAACCAGATGGAATACGCAGAGGCAGAACC (substitution)
	Reference: TTAATGGAACCAGATGGAATCCGCAGAGGCAGAACC
T2	Allele1: GATTGGATCAGCCTTACTTC--GAGAGGGACAGGGGC (deletion)
	Allele2: GATTGGATCAGCCTTACTTCCCCACTATGTCGCAC (complicated variant)
	Reference: GATTGGATCAGCCTTACTTCCAGAGAGGGACAGGGGCTATGTCTCACCAAAGTATTTGCCACTTCTGTCA
NY1-#4 T1	Allele1: TTAATGGAACCAGATGGAATACGCAGAGGCAGAACC (substitution)
	Allele2: TTAATGGAACCAGATGGAATACGCAGAGGCAGAACC (substitution)
	Reference: TTAATGGAACCAGATGGAATCCGCAGAGGCAGAACC
T2	Allele1: GATCAGCCTTACTTCCAGAG------CAGGGGCTATGTCTC (deletion)
	Allele2: GATCAGCCTTACTTCCAGAGTAGGGACAGGGGCTA (insertion)
	Reference: GATCAGCCTTACTTCCAGAG-AGGGACAGGGGCTATGTCTCACCAAAGTATTTGCCACTTCTGTCAGACTT
NY1-#5 T1	Allele1: TTAATGGAACCAGATGGAATACGCAGAGGCAGAACC (substitution)
	Allele2: TTAATGGAACCAGATGGAATACGCAGAGGCAGAACC (substitution)
	Reference: TTAATGGAACCAGATGGAATCCGCAGAGGCAGAACC
T2	WT
NY1-#6 T1	Allele1: TTAATGGAACCAGATGGAATACGCAGAGGCAGAACC (substitution)
	Allele2: TTAATGGAACCAGATGGAATACGCAGAGGCAGAACC (substitution)
	Reference: TTAATGGAACCAGATGGAATCCGCAGAGGCAGAACC
	Allele1: ATCTCCTGTTCTTGATTGGATCAGCCTTACTTCCA (WT)
	Allele2: ATCTCCTGTTCTTGATTGGA-----------------------CAGGGGCTATGTCTC (deletion)
	Reference: ATCTCCTGTTCTTGATTGGATCAGCCTTACTTCCAGAGAGGGACAGGGGCTATGTCTCACCAAAGTATTT
NY1-#7 T1	Allele1: AATGGAACCAGATGGAATACGCAGAGGCAGAACC (substitution)
	Allele2: TTAATGGAACCAGATGGAATACGCAGAGGCAGAACC (substitution)
	Reference: TTAATGGAACCAGATGGAATCCGCAGAGGCAGAACC
	Allele1: TGGATCAGCCTTACTTCCAG----GGACAGGGGCTATGT (deletion)
	Allele2: TGGATCAGCCTTACTTCCAG----GGACAGGGGCTATGT (deletion)
	Reference: TGGATCAGCCTTACTTCCAGAGAGGGACAGGGGCTATGT
NY1-#8 T1	Allele1: TTAATGGAACCAGATGGAATACGCAGAGGCAGAACC (substitution)
	Allele2: TTAATGGAACCAGATGGAATACGCAGAGGCAGAACC (substitution)
	Reference: TTAATGGAACCAGATGGAATCCGCAGAGGCAGAACC
	Allele1: TGGATCAGCCTTACTTCCAG------------------------CAAAGTATTTGCCAC (deletion)
	Allele2: TGGATCAGCCTTACTTCCAGAG-GGGACAGGGGCTA (deletion)
	Reference: TGGATCAGCCTTACTTCCAGAGAGGGACAGGGGCTATGTCTCACCAAAGTATTTGCCACTTCTGTCAGAC
NY1-#9 T1	Allele1: TTAATGGAACCAGATGGAATACGCAGAGGCAGAACC (substitution)
	Allele2: TTAATGGAACCAGATGGAATACGCAGAGGCAGAACC (substitution)
	Reference: TTAATGGAACCAGATGGAATCCGCAGAGGCAGAACC
	Allele1: GATCAGCCTTACTTCCAGAGGAGGGACAGGGGCTAT (insertion)
	Allele2: GATCAGCCTTACTTCCAGAG---GGACAGGGGCTATGTC (deletion)
	Reference: GATCAGCCTTACTTCCAGAG-AGGGACAGGGGCTATGTCTCACCAAAGTATTTGCCACTTCTGTCAGACTT
NY1-#10 T1	Allele1: TTAATGGAACCAGATGGAATACGCAGAGGCAGAACC (substitution)
	Allele2: TTAATGGAACCAGATGGAATACGCAGAGGCAGAACC (substitution)
	Reference: TTAATGGAACCAGATGGAATCCGCAGAGGCAGAACC
	Allele1: ATCAGCCTTACTTCCAGAGA-GGGACAGGGGCTATG (WT)
	Allele2: ATCAGCCTTACTTCCAGAGAAGGGACAGGGGCTAT (insertion)
	Reference: ATCAGCCTTACTTCCAGAGA-GGGACAGGGGCTATGTCTCACCAAAGTATTTGCCACTTCTGTCAGACTTT
NY1-#11 T1	Allele1: TTAATGGAACCAGATGGAATACGCAGAGGCAGAACC (substitution)
	Allele2: TTAATGGAACCAGATGGAATACGCAGAGGCAGAACC (substitution)
	Reference: TTAATGGAACCAGATGGAATCCGCAGAGGCAGAACC
T2	Allele1: GATCAGCCTTACTTCCAGAGTAGGGACAGGGGCTA (insertion)
	Allele2: GATCAGCCTTACTTCCAGAGAAGGGACAGGGGCTA (insertion)
	Reference: GATCAGCCTTACTTCCAGAG-AGGGACAGGGGCTA
NY1-#12 T1	Allele1: TTAATGGAACCAGATGGAATACGCAGAGGCAGAACC (substitution)
	Allele2: TTAATGGAACCAGATGGAATACGCAGAGGCAGAACC (substitution)
	Reference: TTAATGGAACCAGATGGAATCCGCAGAGGCAGAACC
T2	Allele1: GATCAGCCTTACTTCCAGAGCAGGGACAGGGGCTAT (insertion)
	Allele2: GATCAGCCTTACTTCCAGAGCAGGGACAGGGGCTAT (insertion)
	Reference: GATCAGCCTTACTTCCAGAG-AGGGACAGGGGCTAT
NY1-#13 T1	Allele1: TTAATGGAACCAGATGGAATACGCAGAGGCAGAACC (substitution)
	Allele2: TTAATGGAACCAGATGGAATACGCAGAGGCAGAACC (substitution)
	Reference: TTAATGGAACCAGATGGAATCCGCAGAGGCAGAACC
T2	Allele1: GATCAGCCTTACTTCCAGAGGAGGGACAGGGGCTAT (insertion)
	Allele2: GATCAGCCTTACTTCCAGAGGAGGGACAGGGGCTAT (insertion)
	Reference: GATCAGCCTTACTTCCAGAG-AGGGACAGGGGCTAT
NY1-#14 T1	Allele1: TTAATGGAACCAGATGGAATACGCAGAGGCAGAACC (substitution)
	Allele2: TTAATGGAACCAGATGGAATACGCAGAGGCAGAACC (substitution)
	Reference: TTAATGGAACCAGATGGAATCCGCAGAGGCAGAACC
T2	Allele1: GATCAGCCTTACTTCCAGAG------CAGGGGCTATGTCTC (deletion)
	Allele2: GATCAGCCTTACTTCCAGAGTAGGGACAGGGGCTA (insertion)
	Reference: GATCAGCCTTACTTCCAGAG-AGGGACAGGGGCTATGTCTCACCAAAGTATTTGCCACTTCTGTCAGACTT
NY1-#15 T1	Allele1: TTAATGGAACCAGATGGAATACGCAGAGGCAGAACC (substitution)
	Allele2: TTAATGGAACCAGATGGAATACGCAGAGGCAGAACC (substitution)
	Reference: TTAATGGAACCAGATGGAATCCGCAGAGGCAGAACC
T2	Allele1: ATCAGCCTTACTTCCAGAGAAGGGACAGGGGCTATG (insertion)
	Allele2: ATCAGCCTTACTTCCAGAGAAAGGA-----------------------ATTTGCCACTT (substitution and deletion)
	Reference: ATCAGCCTTACTTCCAGAGA-GGGACAGGGGCTATGTCTCACCAAAGTATTTGCCACTTCTGTCAGACTTT
NY1-#16 T1	Allele1: TTAATGGAACCAGATGGAATACGCAGAGGCAGAACC (substitution)
	Allele2: TTAATGGAACCAGATGGAATACGCAGAGGCAGAACC (substitution)
	Reference: TTAATGGAACCAGATGGAATCCGCAGAGGCAGAACC
T2	Allele1: GATCAGCCTTACTTCCAGAGTATTTGCCGTGGCCCATTCT (substitution)
	Allele2: GATCAGCCTTACTTCCAGAGTATTTGCCGTGGCCCATTCT (substitution)
	Reference: GATCAGCCTTACTTCCAGAGAGGGACAGGGGCTATGTCTCACCAAAGTATTTGCCACTTCTGTCAGACTTTGACAAGGTACAGGAAT
NY1-#17 T1	Allele1: TTAATGGAACCAGATGGAATACGCAGAGGCAGAACC (substitution)
	Allele2: TTAATGGAACCAGATGGAATACGCAGAGGCAGAACC (substitution)
	Reference: TTAATGGAACCAGATGGAATCCGCAGAGGCAGAACC
T2	Allele1: GATCAGCCTTACTTCCAGAGAGGGACAGGGGCTAT (WT)
	Allele2: GATCAGCCTTACTTCCAGAG--GGACAGGGGCTATGT (deletion)
	Reference: GATCAGCCTTACTTCCAGAGAGGGACAGGGGCTATGTCTCACCAAAGTATTTGCCACTTCTGTCAGACTT
NY1-#18 T1	Allele1: TTAATGGAACCAGATGGAATACGCAGAGGCAGAACC (substitution)
	Allele2: TTAATGGAACCAGATGGAATACGCAGAGGCAGAACC (substitution)
	Reference: TTAATGGAACCAGATGGAATCCGCAGAGGCAGAACC
T2	WT
NY1-#19 T1	Allele1: TTAATGGAACCAGATGGAATACGCAGAGGCAGAACC (substitution)
	Allele2: TTAATGGAACCAGATGGAATACGCAGAGGCAGAACC (substitution)
	Reference: TTAATGGAACCAGATGGAATCCGCAGAGGCAGAACC
T2	Allele1: TCAGCCTTACTTCCAGAGAG--ACAGGGGCTATGTCT (deletion)
	Allele2: TCAGCCTTACTTCCAGAGAG--ACAGGGGCTATGTCT (deletion)
	Reference: TCAGCCTTACTTCCAGAGAGGGACAGGGGCTATGTCT
NY1-#20 T1	Allele1: TTGTTGGTTCTGCCTCTGCGTATTCCATCTGGTTCC (substitution)
	Allele2: TTGTTGGTTCTGCCTCTGCGTATTCCATCTGGTTCC (substitution)
	Reference: TTGTTGGTTCTGCCTCTGCGGATTCCATCTGGTTCC
T2	WT
NY1-#21 T1	Allele1: TTAATGGAACCAGATGGAATACGCAGAGGCAGAACC (substitution)
	Allele2: TTAATGGAACCAGATGGAATACGCAGAGGCAGAACC (substitution)
	Reference: TTAATGGAACCAGATGGAATCCGCAGAGGCAGAACC
T2	Allele1: GATCAGCCTTACTTCCAGAG--GGACAGGGGCTATGT (deletion)
	Allele2: GATCAGCCTTACTTCCAGAG--GGACAGGGGCTATGT (deletion)
	Reference: GATCAGCCTTACTTCCAGAGAGGGACAGGGGCTATGT
NY1-#22 T1	Allele1: TTAATGGAACCAGATGGAATACGCAGAGGCAGAACC (substitution)
	Allele2: TTAATGGAACCAGATGGAATACGCAGAGGCAGAACC (substitution)
	Reference: TTAATGGAACCAGATGGAATCCGCAGAGGCAGAACC
T2	WT
NY1-#23 T1	Allele1: TTAATGGAACCAGATGGAATACGCAGAGGCAGAACC (substitution)
	Allele2: TTAATGGAACCAGATGGAATACGCAGAGGCAGAACC (substitution)
	Reference: TTAATGGAACCAGATGGAATCCGCAGAGGCAGAACC
T2	Allele1: GATCAGCCTTACTTCCAGAG---GGACAGGGGCTATGT (deletion)
	Allele2: GATCAGCCTTACTTCCAGAGAAAGGACAGGGGCTA (complicated variant)
	Reference: GATCAGCCTTACTTCCAGAG-AGGGACAGGGGCTATGTCTCACCAAAGTATTTGCCACTTCTGTCAGACTT
NY1-#24 T1	Allele1: TTAATGGAACCAGATGGAATACGCAGAGGCAGAACC (substitution)
	Allele2: TTAATGGAACCAGATGGAATACGCAGAGGCAGAACC (substitution)
	Reference: TTAATGGAACCAGATGGAATCCGCAGAGGCAGAACC
T2	Allele1: GATCAGCCTTACTTCCAGAGGAGGGACAGGGGCTA (insertion)
	Allele2: GATCAGCCTTACTTCCAGAGTAGGGACAGGGGCTA (insertion)
	Reference: GATCAGCCTTACTTCCAGAG-AGGGACAGGGGCTA
NY1-#25 T1	Allele1: TTAATGGAACCAGATGGAAT----ACGCAGAGGCAGAACCAAC (insertion and deletion)
	Allele2: TTAATGGAACCAGATGGAATACGCCGAGGG----AGAACCAAC (substitution and deletion)
	Reference: TTAATGGAACCAGATGGAAT----CCGCAGAGGCAGAACCAACAAACAAAAGCGTCATTCAGGTAATTATTATT
T2	WT
NY1-#26 T1	WT
T2	Allele1: (1275-bp deletion)TACCACATAACATTC (deletion)
	Allele2: (1-bp del)C(1274-bp del)ACCACATAACATTC (deletion)
	Reference: ACGCTCGCCTGCATAGAAGAAGCTCTTCGCCTTCTTTGCTGTGCTCTTGT
NY1-#27 T1	Allele1: TTAATGGAACCAGATGGAATACGCAGAGGCAGAACC (substitution)
	Allele2: TTAATGGAACCAGATGGAATACGCAGAGGCAGAACC (substitution)
	Reference: TTAATGGAACCAGATGGAATCCGCAGAGGCAGAACC
T2	WT
NY1-#28 T1	Allele1: TTAATGGAACCAGATGGAATACGCAGAGGCAGAACC (substitution)
	Allele2: TTAATGGAACCAGATGGAATACGCAGAGGCAGAACC (substitution)
	Reference: TTAATGGAACCAGATGGAATCCGCAGAGGCAGAACC
T2	Allele1: (1925-bp deletion)TTGATTGGATCAGCC (deletion)
	Allele2: (2-bp del)G(1923-bp del)TGATTGGATCAGCC (deletion)
	Reference: ACGCTCGCCTGCATAGAAGAAGCTCTTCGCCTTCTTTGCTGTGCTCTTGT
NY2-#1 T1	Allele1: GGCCAAGCTGCGCCTCCTGA-CCAGGGCACCAACAT (deletion)
	Allele2: GGCCAAGCTGCGCCTCCTGATTGCCAGG--CAACATG (substitution and deletion)
	Reference: GGCCAAGCTGCGCCTCCTGATCCAGGGCACCAACATGGTGGATTACGCCATGGACACCCACAAGCTGCTC
T2	Allele1: TCAACAGGAGCAGCACAGCTTACAAGGATCCCATTA (insertion)
	Allele2: TCAACAGGAGCAGCACAGCTTACAAGGATCCCATTA (insertion)
	Reference: TCAACAGGAGCAGCACAGCT-ACAAGGATCCCATTA
NY2-#2 T1	WT
T2	Allele1: CATTCAACAGGAGCAGCACA------AGGATCCCATTACTG (deletion)
	Allele2: CATTCAACAGGAGCAGCACAGCTCAAGAGGACCCC (complicated variant)
	Reference: CATTCAACAGGAGCAGCACAGCTACAAGGATCCCATTACTGAATTCCTGGAATGCCTGTACGTTAACCAT
NY2-#3 T1	Allele1: GGCCAAGCTGCGCCTCCTGA-CCAGGGCACCAACAT (deletion)
	Allele2: GGCCAAGCTGCGCCTCCTGATTGCCAGG--CAACATG (substitution and deletion)
	Reference: GGCCAAGCTGCGCCTCCTGATCCAGGGCACCAACATGGTGGATTACGCCATGGACACCCACAAGCTGCTC
T2	Allele1: AGCAGCACAGCTACAAGGATCCCATTACTGAATTC (WT)
	Allele2: AGCAGCACAGCTACAAGGATTCCCTTACTGAATTC (substitution)
	Reference: AGCAGCACAGCTACAAGGATCCCATTACTGAATTCCTGGAATGCCTGTACGTTAACCATGATTTTGATGG
NY2-#4 T1	WT
T2	Allele1: TCATTCAACAGGAGCAGCAC----TACAAGGATCCCATT (deletion)
	Allele2: TCATTCAACAGGAGCAGCACAGCTTACATGGATCC (complicated variant)
	Reference: TCATTCAACAGGAGCAGCAC-AGCTACAAGGATCCCATTACTGAATTCCTGGAATGCCTGTACGTTAACCA
NY2-#5 T1	Allele1: GGCCAAGCTGCGCCTCCTGA-CCAGGGCACCAACAT (deletion)
	Allele2: GGCCAAGCTGCGCCTCCTGATTGCCAGG--CAACATG (substitution and deletion)
	Reference: GGCCAAGCTGCGCCTCCTGATCCAGGGCACCAACATGGTGGATTACGCCATGGACACCCACAAGCTGCTC
T2	Allele1: TCATTCAACAGGAGCAGCAC------CAAGGATCCCATTAC (deletion)
	Allele2: TCATTCAACAGGAGCAGCACAGCTTACAAGGATCC (insertion)
	Reference: TCATTCAACAGGAGCAGCACAGC-TACAAGGATCCCATTACTGAATTCCTGGAATGCCTGTACGTTAACCA
NY2-#6 T1	WT
T2	Allele1: TCAACAGGAGCAGCACAGCTTACAAGGATCCCATTA (insertion)
	Allele2: TCAACAGGAGCAGCACAGCTTACAAGGATCCCATTA (insertion)
	Reference: TCAACAGGAGCAGCACAGCT-ACAAGGATCCCATTA

## Sheet: Table S6
Table S6. Mutation results of T1 knockout ny1 and ny2 by CRISPR/Cas9.
Plate 1	hom		ACTTAACCTGGATGCTTAAACTGAAATTTCTCTGCGAGCAATTCTTGGATTGTATGCACACTTACCACATAACATTCCTTCTCTTAATGGAACCAGATGGAATCCGCAGAGGCAGAACCAACAAACAAAAGCGTCATTCAGGTAATTATTATTTATCAACAACGAGCAAGCGACACCAATTTGCTGAACCTTCCTTTGGCTCTTGTGATATATAGTTTGTACCTAAATCATAACATTTTGATGCTCAAACATACAGGGA
	16:TTAAACTGAAATTTCTCTGCGAGCAATTCTTGGATTGTATGCACACTTACCACATAACATTCCTTCTCTTAATGGAACCAGATGGAATCCGCA>TGGATGG	4	ACTTAACCTGGATGCTGGATGG--------------------------------------------------------------------------------------GAGGCAGAACCAACAAACAAAAGCGTCATTCAGGTAATTATTATTTATCAACAACGAGCAAGCGACACCAATTTGCTGAACCTTCCTTTGGCTCTTGTGATATATAGTTTGTACCTAAATCATAACATTTTGATGCTCAAACATACAGGGA
	hom		ACTTAACCTGGATGCTTAAACTGAAATTTCTCTGCGAGCAATTCTTGGATTGTATGCACACTTACCACATAACATTCCTTCTCTTAATGGAACCAGATGGAATCCGCAGAGGCAGAACCAACAAACAAAAGCGTCATTCAGGTAATTATTATTTATCAACAACGAGCAAGCGACACCAATTTGCTGAACCTTCCTTTGGCTCTTGTGATATATAGTTTGTACCTAAATCATAACATTTTGATGCTCAAACATACAGGGA
	16:TTAAACTGAAATTTCTCTGCGAGCAATTCTTGGATTGTATGCACACTTACCACATAACATTCCTTCTCTTAATGGAACCAGATGGAATCCGCA>TGGATGG	7	ACTTAACCTGGATGCTGGATGG--------------------------------------------------------------------------------------GAGGCAGAACCAACAAACAAAAGCGTCATTCAGGTAATTATTATTTATCAACAACGAGCAAGCGACACCAATTTGCTGAACCTTCCTTTGGCTCTTGTGATATATAGTTTGTACCTAAATCATAACATTTTGATGCTCAAACATACAGGGA
	hom		ACTTAACCTGGATGCTTAAACTGAAATTTCTCTGCGAGCAATTCTTGGATTGTATGCACACTTACCACATAACATTCCTTCTCTTAATGGAACCAGATGGAATCCGCAGAGGCAGAACCAACAAACAAAAGCGTCATTCAGGTAATTATTATTTATCAACAACGAGCAAGCGACACCAATTTGCTGAACCTTCCTTTGGCTCTTGTGATATATAGTTTGTACCTAAATCATAACATTTTGATGCTCAAACATACAGGGA
	16:TTAAACTGAAATTTCTCTGCGAGCAATTCTTGGATTGTATGCACACTTACCACATAACATTCCTTCTCTTAATGGAACCAGATGGAATCCGCA>TGGATGG	5	ACTTAACCTGGATGCTGGATGG--------------------------------------------------------------------------------------GAGGCAGAACCAACAAACAAAAGCGTCATTCAGGTAATTATTATTTATCAACAACGAGCAAGCGACACCAATTTGCTGAACCTTCCTTTGGCTCTTGTGATATATAGTTTGTACCTAAATCATAACATTTTGATGCTCAAACATACAGGGA
	bia		ACTTAACCTGGATGCTTAAACTGAAATTTCTCTGCGAGCAATTCTTGGATTGTATGCACACTTACCACATAACATTCCTTCTCTTAATGGAACCAGATGGAATCCGCAGAGGCAGAACCAACAAACAAAAGCGTCATTCAGGTAATTATTATTTATCAACAACGAGCAAGCGACACCAATTTGCTGAACCTTCCTTTGGCTCTTGTGATATATAGTTTGTACCTAAATCATAACATTTTGATGCTCAAACATACAGGGA
	16:TTAAACTGAAATTTCTCTGCGAGCAATTCTTGGATTGTAT>TCGGAGTGA;64:ACCACATAACATTCCTTCTCTTAATGGAACCAGATGGAATCCGCAGAGGCAGAACCAACAAACAAAAGCGTCATTCAGGTAATTATTATTTATCAACAACGAGCAAGCGACACCAATT>AACCTGGA	3	ACTTAACCTGGATGCTCGGAGTGA-------------------------------GCACACTTAACCTGGA--------------------------------------------------------------------------------------------------------------TGCTGAACCTTCCTTTGGCTCTTGTGATATATAGTTTGTACCTAAATCATAACATTTTGATGCTCAAACATACAGGGA
	16:TTAAACTGAAATTTCTCTGCGAGCAATTCTTGGATTGTATGCACACTTACCACATAACATTCCTTCTCTTAATGGAACCAGATGGAATCCGCA>TGGATGG	3	ACTTAACCTGGATGCTGGATGG--------------------------------------------------------------------------------------GAGGCAGAACCAACAAACAAAAGCGTCATTCAGGTAATTATTATTTATCAACAACGAGCAAGCGACACCAATTTGCTGAACCTTCCTTTGGCTCTTGTGATATATAGTTTGTACCTAAATCATAACATTTTGATGCTCAAACATACAGGGA
	hom		ACTTAACCTGGATGCTTAAACTGAAATTTCTCTGCGAGCAATTCTTGGATTGTATGCACACTTACCACATAACATTCCTTCTCTTAATGGAACCAGATGGAATCCGCAGAGGCAGAACCAACAAACAAAAGCGTCATTCAGGTAATTATTATTTATCAACAACGAGCAAGCGACACCAATTTGCTGAACCTTCCTTTGGCTCTTGTGATATATAGTTTGTACCTAAATCATAACATTTTGATGCTCAAACATACAGGGA
	16:TTAAACTGAAATTTCTCTGCGAGCAATTCTTGGATTGTATGCACACTTACCACATAACATTCCTTCTCTTAATGGAACCAGATGGAATCCGCA>TGGATGG	4	ACTTAACCTGGATGCTGGATGG--------------------------------------------------------------------------------------GAGGCAGAACCAACAAACAAAAGCGTCATTCAGGTAATTATTATTTATCAACAACGAGCAAGCGACACCAATTTGCTGAACCTTCCTTTGGCTCTTGTGATATATAGTTTGTACCTAAATCATAACATTTTGATGCTCAAACATACAGGGA
	hom		ACTTAACCTGGATGCTTAAACTGAAATTTCTCTGCGAGCAATTCTTGGATTGTATGCACACTTACCACATAACATTCCTTCTCTTAATGGAACCAGATGGAATCCGCAGAGGCAGAACCAACAAACAAAAGCGTCATTCAGGTAATTATTATTTATCAACAACGAGCAAGCGACACCAATTTGCTGAACCTTCCTTTGGCTCTTGTGATATATAGTTTGTACCTAAATCATAACATTTTGATGCTCAAACATACAGGGA
	16:TTAAACTGAAATTTCTCTGCGAGCAATTCTTGGATTGTATGCACACTTACCACATAACATTCCTTCTCTTAATGGAACCAGATGGAATCCGCA>TGGATGG	3	ACTTAACCTGGATGCTGGATGG--------------------------------------------------------------------------------------GAGGCAGAACCAACAAACAAAAGCGTCATTCAGGTAATTATTATTTATCAACAACGAGCAAGCGACACCAATTTGCTGAACCTTCCTTTGGCTCTTGTGATATATAGTTTGTACCTAAATCATAACATTTTGATGCTCAAACATACAGGGA
	hom		ACTTAACCTGGATGCTTAAACTGAAATTTCTCTGCGAGCAATTCTTGGATTGTATGCACACTTACCACATAACATTCCTTCTCTTAATGGAACCAGATGGAATCCGCAGAGGCAGAACCAACAAACAAAAGCGTCATTCAGGTAATTATTATTTATCAACAACGAGCAAGCGACACCAATTTGCTGAACCTTCCTTTGGCTCTTGTGATATATAGTTTGTACCTAAATCATAACATTTTGATGCTCAAACATACAGGGA
	16:TTAAACTGAAATTTCTCTGCGAGCAATTCTTGGATTGTATGCACACTTACCACATAACATTCCTTCTCTTAATGGAACCAGATGGAATCCGCA>TGGATGG	3	ACTTAACCTGGATGCTGGATGG--------------------------------------------------------------------------------------GAGGCAGAACCAACAAACAAAAGCGTCATTCAGGTAATTATTATTTATCAACAACGAGCAAGCGACACCAATTTGCTGAACCTTCCTTTGGCTCTTGTGATATATAGTTTGTACCTAAATCATAACATTTTGATGCTCAAACATACAGGGA
	hom		ACTTAACCTGGATGCTTAAACTGAAATTTCTCTGCGAGCAATTCTTGGATTGTATGCACACTTACCACATAACATTCCTTCTCTTAATGGAACCAGATGGAATCCGCAGAGGCAGAACCAACAAACAAAAGCGTCATTCAGGTAATTATTATTTATCAACAACGAGCAAGCGACACCAATTTGCTGAACCTTCCTTTGGCTCTTGTGATATATAGTTTGTACCTAAATCATAACATTTTGATGCTCAAACATACAGGGA
	16:TTAAACTGAAATTTCTCTGCGAGCAATTCTTGGATTGTATGCACACTTACCACATAACATTCCTTCTCTTAATGGAACCAGATGGAATCCGCA>TGGATGG	7	ACTTAACCTGGATGCTGGATGG--------------------------------------------------------------------------------------GAGGCAGAACCAACAAACAAAAGCGTCATTCAGGTAATTATTATTTATCAACAACGAGCAAGCGACACCAATTTGCTGAACCTTCCTTTGGCTCTTGTGATATATAGTTTGTACCTAAATCATAACATTTTGATGCTCAAACATACAGGGA
	hom		ACTTAACCTGGATGCTTAAACTGAAATTTCTCTGCGAGCAATTCTTGGATTGTATGCACACTTACCACATAACATTCCTTCTCTTAATGGAACCAGATGGAATCCGCAGAGGCAGAACCAACAAACAAAAGCGTCATTCAGGTAATTATTATTTATCAACAACGAGCAAGCGACACCAATTTGCTGAACCTTCCTTTGGCTCTTGTGATATATAGTTTGTACCTAAATCATAACATTTTGATGCTCAAACATACAGGGA
	16:TTAAACTGAAATTTCTCTGCGAGCAATTCTTGGATTGTATGCACACTTACCACATAACATTCCTTCTCTTAATGGAACCAGATGGAATCCGCA>TGGATGG	21	ACTTAACCTGGATGCTGGATGG--------------------------------------------------------------------------------------GAGGCAGAACCAACAAACAAAAGCGTCATTCAGGTAATTATTATTTATCAACAACGAGCAAGCGACACCAATTTGCTGAACCTTCCTTTGGCTCTTGTGATATATAGTTTGTACCTAAATCATAACATTTTGATGCTCAAACATACAGGGA
	hom		ACTTAACCTGGATGCTTAAACTGAAATTTCTCTGCGAGCAATTCTTGGATTGTATGCACACTTACCACATAACATTCCTTCTCTTAATGGAACCAGATGGAATCCGCAGAGGCAGAACCAACAAACAAAAGCGTCATTCAGGTAATTATTATTTATCAACAACGAGCAAGCGACACCAATTTGCTGAACCTTCCTTTGGCTCTTGTGATATATAGTTTGTACCTAAATCATAACATTTTGATGCTCAAACATACAGGGA
	16:TTAAACTGAAATTTCTCTGCGAGCAATTCTTGGATTGTATGCACACTTACCACATAACATTCCTTCTCTTAATGGAACCAGATGGAATCCGCA>TGGATGG;191:T>C	3	ACTTAACCTGGATGCTGGATGG--------------------------------------------------------------------------------------GAGGCAGAACCAACAAACAAAAGCGTCATTCAGGTAATTATTATTTATCAACAACGAGCAAGCGACACCAATTTGCTGAACCCTCCTTTGGCTCTTGTGATATATAGTTTGTACCTAAATCATAACATTTTGATGCTCAAACATACAGGGA
Plate 2	hom		ACTTAACCTGGATGCTTAAACTGAAATTTCTCTGCGAGCAATTCTTGGATTGTATGCACACTTACCACATAACATTCCTTCTCTTAATGGAACCAGATGGAATCCGCAGAGGCAGAACCAACAAACAAAAGCGTCATTCAGGTAATTATTATTTATCAACAACGAGCAAGCGACACCAATTTGCTGAACCTTCCTTTGGCTCTTGTGATATATAGTTTGTACCTAAATCATAACATTTTGATGCTCAAACATACAGGGA
	16:TTAAACTGAAATTTCTCTGCGAGCAATTCTTGGATTGTATGCACACTTACCACATAACATTCCTTCTCTTAATGGAACCAGATGGAATCCGCA>TGGATGG	3	ACTTAACCTGGATGCTGGATGG--------------------------------------------------------------------------------------GAGGCAGAACCAACAAACAAAAGCGTCATTCAGGTAATTATTATTTATCAACAACGAGCAAGCGACACCAATTTGCTGAACCTTCCTTTGGCTCTTGTGATATATAGTTTGTACCTAAATCATAACATTTTGATGCTCAAACATACAGGGA
Plate 3	bia		ACTTAACCTGGATGCTTAAACTGAAATTTCTCTGCGAGCAATTCTTGGATTGTATGCACACTTACCACATAACATTCCTTCTCTTAATGGAACCAGATGGAATCCGCAGAGGCAGAACCAACAAACAAAAGCGTCATTCAGGTAATTATTATTTATCAACAACGAGCAAGCGACACCAATTTGCTGAACCTTCCTTTGGCTCTTGTGATATATAGTTTGTACCTAAATCATAACATTTTGATGCTCAAACATACAGGGA
	16:TTAAACTGAAATTTCTCTGCGAGCAATTCTTGGATTGTATGCACACTTACCACATAACATTCCTTCTCTTAATGGAACCAGATGGAATCCGCA>TGGATGG	6	ACTTAACCTGGATGCTGGATGG--------------------------------------------------------------------------------------GAGGCAGAACCAACAAACAAAAGCGTCATTCAGGTAATTATTATTTATCAACAACGAGCAAGCGACACCAATTTGCTGAACCTTCCTTTGGCTCTTGTGATATATAGTTTGTACCTAAATCATAACATTTTGATGCTCAAACATACAGGGA
	16:TTAAACTGAAATTTCTCTGCGAGCAATTCTTGGATTGTAT>TCGGAGTGA;64:ACCACATAACATTCCTTCTCTTAATGGAACCAGATGGAATCCGCAGAGGCAGAACCAACAAACAAAAGCGTCATTCAGGTAATTATTATTTATCAACAACGAGCAAGCGACACCAATT>AACCTGGA	4	ACTTAACCTGGATGCTCGGAGTGA-------------------------------GCACACTTAACCTGGA--------------------------------------------------------------------------------------------------------------TGCTGAACCTTCCTTTGGCTCTTGTGATATATAGTTTGTACCTAAATCATAACATTTTGATGCTCAAACATACAGGGA
	hom		ACTTAACCTGGATGCTTAAACTGAAATTTCTCTGCGAGCAATTCTTGGATTGTATGCACACTTACCACATAACATTCCTTCTCTTAATGGAACCAGATGGAATCCGCAGAGGCAGAACCAACAAACAAAAGCGTCATTCAGGTAATTATTATTTATCAACAACGAGCAAGCGACACCAATTTGCTGAACCTTCCTTTGGCTCTTGTGATATATAGTTTGTACCTAAATCATAACATTTTGATGCTCAAACATACAGGGA
	16:TTAAACTGAAATTTCTCTGCGAGCAATTCTTGGATTGTATGCACACTTACCACATAACATTCCTTCTCTTAATGGAACCAGATGGAATCCGCA>TGGATGG	4	ACTTAACCTGGATGCTGGATGG--------------------------------------------------------------------------------------GAGGCAGAACCAACAAACAAAAGCGTCATTCAGGTAATTATTATTTATCAACAACGAGCAAGCGACACCAATTTGCTGAACCTTCCTTTGGCTCTTGTGATATATAGTTTGTACCTAAATCATAACATTTTGATGCTCAAACATACAGGGA
	hom		ACTTAACCTGGATGCTTAAACTGAAATTTCTCTGCGAGCAATTCTTGGATTGTATGCACACTTACCACATAACATTCCTTCTCTTAATGGAACCAGATGGAATCCGCAGAGGCAGAACCAACAAACAAAAGCGTCATTCAGGTAATTATTATTTATCAACAACGAGCAAGCGACACCAATTTGCTGAACCTTCCTTTGGCTCTTGTGATATATAGTTTGTACCTAAATCATAACATTTTGATGCTCAAACATACAGGGA
	16:TTAAACTGAAATTTCTCTGCGAGCAATTCTTGGATTGTATGCACACTTACCACATAACATTCCTTCTCTTAATGGAACCAGATGGAATCCGCA>TGGATGG	5	ACTTAACCTGGATGCTGGATGG--------------------------------------------------------------------------------------GAGGCAGAACCAACAAACAAAAGCGTCATTCAGGTAATTATTATTTATCAACAACGAGCAAGCGACACCAATTTGCTGAACCTTCCTTTGGCTCTTGTGATATATAGTTTGTACCTAAATCATAACATTTTGATGCTCAAACATACAGGGA
	hom		ACTTAACCTGGATGCTTAAACTGAAATTTCTCTGCGAGCAATTCTTGGATTGTATGCACACTTACCACATAACATTCCTTCTCTTAATGGAACCAGATGGAATCCGCAGAGGCAGAACCAACAAACAAAAGCGTCATTCAGGTAATTATTATTTATCAACAACGAGCAAGCGACACCAATTTGCTGAACCTTCCTTTGGCTCTTGTGATATATAGTTTGTACCTAAATCATAACATTTTGATGCTCAAACATACAGGGA
	16:TTAAACTGAAATTTCTCTGCGAGCAATTCTTGGATTGTATGCACACTTACCACATAACATTCCTTCTCTTAATGGAACCAGATGGAATCCGCA>TGGATGG	9	ACTTAACCTGGATGCTGGATGG--------------------------------------------------------------------------------------GAGGCAGAACCAACAAACAAAAGCGTCATTCAGGTAATTATTATTTATCAACAACGAGCAAGCGACACCAATTTGCTGAACCTTCCTTTGGCTCTTGTGATATATAGTTTGTACCTAAATCATAACATTTTGATGCTCAAACATACAGGGA
	hom		ACTTAACCTGGATGCTTAAACTGAAATTTCTCTGCGAGCAATTCTTGGATTGTATGCACACTTACCACATAACATTCCTTCTCTTAATGGAACCAGATGGAATCCGCAGAGGCAGAACCAACAAACAAAAGCGTCATTCAGGTAATTATTATTTATCAACAACGAGCAAGCGACACCAATTTGCTGAACCTTCCTTTGGCTCTTGTGATATATAGTTTGTACCTAAATCATAACATTTTGATGCTCAAACATACAGGGA
	16:TTAAACTGAAATTTCTCTGCGAGCAATTCTTGGATTGTATGCACACTTACCACATAACATTCCTTCTCTTAATGGAACCAGATGGAATCCGCA>TGGATGG	4	ACTTAACCTGGATGCTGGATGG--------------------------------------------------------------------------------------GAGGCAGAACCAACAAACAAAAGCGTCATTCAGGTAATTATTATTTATCAACAACGAGCAAGCGACACCAATTTGCTGAACCTTCCTTTGGCTCTTGTGATATATAGTTTGTACCTAAATCATAACATTTTGATGCTCAAACATACAGGGA
	bia		ACTTAACCTGGATGCTTAAACTGAAATTTCTCTGCGAGCAATTCTTGGATTGTATGCACACTTACCACATAACATTCCTTCTCTTAATGGAACCAGATGGAATCCGCAGAGGCAGAACCAACAAACAAAAGCGTCATTCAGGTAATTATTATTTATCAACAACGAGCAAGCGACACCAATTTGCTGAACCTTCCTTTGGCTCTTGTGATATATAGTTTGTACCTAAATCATAACATTTTGATGCTCAAACATACAGGGA
	16:TTAAACTGAAATTTCTCTGCGAGCAATTCTTGGATTGTATGCACACTTACCACATAACATTCCTTCTCTTAATGGAACCAGATGGAATCCGCA>TGGATGG	7	ACTTAACCTGGATGCTGGATGG--------------------------------------------------------------------------------------GAGGCAGAACCAACAAACAAAAGCGTCATTCAGGTAATTATTATTTATCAACAACGAGCAAGCGACACCAATTTGCTGAACCTTCCTTTGGCTCTTGTGATATATAGTTTGTACCTAAATCATAACATTTTGATGCTCAAACATACAGGGA
	16:TTAAACTGAAATTTCTCTGCGAGCAATTCTTGGATTGTAT>TCGGAGTGA;64:ACCACATAACATTCCTTCTCTTAATGGAACCAGATGGAATCCGCAGAGGCAGAACCAACAAACAAAAGCGTCATTCAGGTAATTATTATTTATCAACAACGAGCAAGCGACACCAATT>AACCTGGA	4	ACTTAACCTGGATGCTCGGAGTGA-------------------------------GCACACTTAACCTGGA--------------------------------------------------------------------------------------------------------------TGCTGAACCTTCCTTTGGCTCTTGTGATATATAGTTTGTACCTAAATCATAACATTTTGATGCTCAAACATACAGGGA
	hom		ACTTAACCTGGATGCTTAAACTGAAATTTCTCTGCGAGCAATTCTTGGATTGTATGCACACTTACCACATAACATTCCTTCTCTTAATGGAACCAGATGGAATCCGCAGAGGCAGAACCAACAAACAAAAGCGTCATTCAGGTAATTATTATTTATCAACAACGAGCAAGCGACACCAATTTGCTGAACCTTCCTTTGGCTCTTGTGATATATAGTTTGTACCTAAATCATAACATTTTGATGCTCAAACATACAGGGA
	16:TTAAACTGAAATTTCTCTGCGAGCAATTCTTGGATTGTATGCACACTTACCACATAACATTCCTTCTCTTAATGGAACCAGATGGAATCCGCA>TGGATGG	6	ACTTAACCTGGATGCTGGATGG--------------------------------------------------------------------------------------GAGGCAGAACCAACAAACAAAAGCGTCATTCAGGTAATTATTATTTATCAACAACGAGCAAGCGACACCAATTTGCTGAACCTTCCTTTGGCTCTTGTGATATATAGTTTGTACCTAAATCATAACATTTTGATGCTCAAACATACAGGGA
Plate 4	bia		ACTTAACCTGGATGCTTAAACTGAAATTTCTCTGCGAGCAATTCTTGGATTGTATGCACACTTACCACATAACATTCCTTCTCTTAATGGAACCAGATGGAATCCGCAGAGGCAGAACCAACAAACAAAAGCGTCATTCAGGTAATTATTATTTATCAACAACGAGCAAGCGACACCAATTTGCTGAACCTTCCTTTGGCTCTTGTGATATATAGTTTGTACCTAAATCATAACATTTTGATGCTCAAACATACAGGGA
	16:TTAAACTGAAATTTCTCTGCGAGCAATTCTTGGATTGTATGCACACTTACCACATAACATTCCTTCTCTTAATGGAACCAGATGGAATCCGCA>TGGATGG	7	ACTTAACCTGGATGCTGGATGG--------------------------------------------------------------------------------------GAGGCAGAACCAACAAACAAAAGCGTCATTCAGGTAATTATTATTTATCAACAACGAGCAAGCGACACCAATTTGCTGAACCTTCCTTTGGCTCTTGTGATATATAGTTTGTACCTAAATCATAACATTTTGATGCTCAAACATACAGGGA
	16:TTAAACTGAAATTTCTCTGCGAGCAATTCTTGGATTGTATGCACACTTACCACATAACATTCCTTCTCTTAATGGAACCAGATGGAATCCGCA>TGGATGG;151:A>G	4	ACTTAACCTGGATGCTGGATGG--------------------------------------------------------------------------------------GAGGCAGAACCAACAAACAAAAGCGTCATTCAGGTAATTATTGTTTATCAACAACGAGCAAGCGACACCAATTTGCTGAACCTTCCTTTGGCTCTTGTGATATATAGTTTGTACCTAAATCATAACATTTTGATGCTCAAACATACAGGGA
	hom		ACTTAACCTGGATGCTTAAACTGAAATTTCTCTGCGAGCAATTCTTGGATTGTATGCACACTTACCACATAACATTCCTTCTCTTAATGGAACCAGATGGAATCCGCAGAGGCAGAACCAACAAACAAAAGCGTCATTCAGGTAATTATTATTTATCAACAACGAGCAAGCGACACCAATTTGCTGAACCTTCCTTTGGCTCTTGTGATATATAGTTTGTACCTAAATCATAACATTTTGATGCTCAAACATACAGGGA
	16:TTAAACTGAAATTTCTCTGCGAGCAATTCTTGGATTGTATGCACACTTACCACATAACATTCCTTCTCTTAATGGAACCAGATGGAATCCGCA>TGGATGG	3	ACTTAACCTGGATGCTGGATGG--------------------------------------------------------------------------------------GAGGCAGAACCAACAAACAAAAGCGTCATTCAGGTAATTATTATTTATCAACAACGAGCAAGCGACACCAATTTGCTGAACCTTCCTTTGGCTCTTGTGATATATAGTTTGTACCTAAATCATAACATTTTGATGCTCAAACATACAGGGA
	hom		ACTTAACCTGGATGCTTAAACTGAAATTTCTCTGCGAGCAATTCTTGGATTGTATGCACACTTACCACATAACATTCCTTCTCTTAATGGAACCAGATGGAATCCGCAGAGGCAGAACCAACAAACAAAAGCGTCATTCAGGTAATTATTATTTATCAACAACGAGCAAGCGACACCAATTTGCTGAACCTTCCTTTGGCTCTTGTGATATATAGTTTGTACCTAAATCATAACATTTTGATGCTCAAACATACAGGGA
	16:TTAAACTGAAATTTCTCTGCGAGCAATTCTTGGATTGTATGCACACTTACCACATAACATTCCTTCTCTTAATGGAACCAGATGGAATCCGCA>TGGATGG	16	ACTTAACCTGGATGCTGGATGG--------------------------------------------------------------------------------------GAGGCAGAACCAACAAACAAAAGCGTCATTCAGGTAATTATTATTTATCAACAACGAGCAAGCGACACCAATTTGCTGAACCTTCCTTTGGCTCTTGTGATATATAGTTTGTACCTAAATCATAACATTTTGATGCTCAAACATACAGGGA
	hom		ACTTAACCTGGATGCTTAAACTGAAATTTCTCTGCGAGCAATTCTTGGATTGTATGCACACTTACCACATAACATTCCTTCTCTTAATGGAACCAGATGGAATCCGCAGAGGCAGAACCAACAAACAAAAGCGTCATTCAGGTAATTATTATTTATCAACAACGAGCAAGCGACACCAATTTGCTGAACCTTCCTTTGGCTCTTGTGATATATAGTTTGTACCTAAATCATAACATTTTGATGCTCAAACATACAGGGA
	16:TTAAACTGAAATTTCTCTGCGAGCAATTCTTGGATTGTATGCACACTTACCACATAACATTCCTTCTCTTAATGGAACCAGATGGAATCCGCA>TGGATGG	3	ACTTAACCTGGATGCTGGATGG--------------------------------------------------------------------------------------GAGGCAGAACCAACAAACAAAAGCGTCATTCAGGTAATTATTATTTATCAACAACGAGCAAGCGACACCAATTTGCTGAACCTTCCTTTGGCTCTTGTGATATATAGTTTGTACCTAAATCATAACATTTTGATGCTCAAACATACAGGGA
	hom		ACTTAACCTGGATGCTTAAACTGAAATTTCTCTGCGAGCAATTCTTGGATTGTATGCACACTTACCACATAACATTCCTTCTCTTAATGGAACCAGATGGAATCCGCAGAGGCAGAACCAACAAACAAAAGCGTCATTCAGGTAATTATTATTTATCAACAACGAGCAAGCGACACCAATTTGCTGAACCTTCCTTTGGCTCTTGTGATATATAGTTTGTACCTAAATCATAACATTTTGATGCTCAAACATACAGGGA
	16:TTAAACTGAAATTTCTCTGCGAGCAATTCTTGGATTGTATGCACACTTACCACATAACATTCCTTCTCTTAATGGAACCAGATGGAATCCGCA>TGGATGG	4	ACTTAACCTGGATGCTGGATGG--------------------------------------------------------------------------------------GAGGCAGAACCAACAAACAAAAGCGTCATTCAGGTAATTATTATTTATCAACAACGAGCAAGCGACACCAATTTGCTGAACCTTCCTTTGGCTCTTGTGATATATAGTTTGTACCTAAATCATAACATTTTGATGCTCAAACATACAGGGA
	hom		ACTTAACCTGGATGCTTAAACTGAAATTTCTCTGCGAGCAATTCTTGGATTGTATGCACACTTACCACATAACATTCCTTCTCTTAATGGAACCAGATGGAATCCGCAGAGGCAGAACCAACAAACAAAAGCGTCATTCAGGTAATTATTATTTATCAACAACGAGCAAGCGACACCAATTTGCTGAACCTTCCTTTGGCTCTTGTGATATATAGTTTGTACCTAAATCATAACATTTTGATGCTCAAACATACAGGGA
	104:C>A;182:TGCTGAACCTTCCTTTGGCTCTTGTGATATATAGTTTGTACCTAAATCATAACATTTTGATG>TCCATCCAGCCTC	3	ACTTAACCTGGATGCTTAAACTGAAATTTCTCTGCGAGCAATTCTTGGATTGTATGCACACTTACCACATAACATTCCTTCTCTTAATGGAACCAGATGGAATACGCAGAGGCAGAACCAACAAACAAAAGCGTCATTCAGGTAATTATTATTTATCAACAACGAGCAAGCGACACCAATTTCCATCCAGCCTC-------------------------------------------------CTCAAACATACAGGGA
	hom		ACTTAACCTGGATGCTTAAACTGAAATTTCTCTGCGAGCAATTCTTGGATTGTATGCACACTTACCACATAACATTCCTTCTCTTAATGGAACCAGATGGAATCCGCAGAGGCAGAACCAACAAACAAAAGCGTCATTCAGGTAATTATTATTTATCAACAACGAGCAAGCGACACCAATTTGCTGAACCTTCCTTTGGCTCTTGTGATATATAGTTTGTACCTAAATCATAACATTTTGATGCTCAAACATACAGGGA
	16:TTAAACTGAAATTTCTCTGCGAGCAATTCTTGGATTGTATGCACACTTACCACATAACATTCCTTCTCTTAATGGAACCAGATGGAATCCGCA>TGGATGG	24	ACTTAACCTGGATGCTGGATGG--------------------------------------------------------------------------------------GAGGCAGAACCAACAAACAAAAGCGTCATTCAGGTAATTATTATTTATCAACAACGAGCAAGCGACACCAATTTGCTGAACCTTCCTTTGGCTCTTGTGATATATAGTTTGTACCTAAATCATAACATTTTGATGCTCAAACATACAGGGA
	hom		ACTTAACCTGGATGCTTAAACTGAAATTTCTCTGCGAGCAATTCTTGGATTGTATGCACACTTACCACATAACATTCCTTCTCTTAATGGAACCAGATGGAATCCGCAGAGGCAGAACCAACAAACAAAAGCGTCATTCAGGTAATTATTATTTATCAACAACGAGCAAGCGACACCAATTTGCTGAACCTTCCTTTGGCTCTTGTGATATATAGTTTGTACCTAAATCATAACATTTTGATGCTCAAACATACAGGGA
	16:TTAAACTGAAATTTCTCTGCGAGCAATTCTTGGATTGTATGCACACTTACCACATAACATTCCTTCTCTTAATGGAACCAGATGGAATCCGCA>TGGATGG	6	ACTTAACCTGGATGCTGGATGG--------------------------------------------------------------------------------------GAGGCAGAACCAACAAACAAAAGCGTCATTCAGGTAATTATTATTTATCAACAACGAGCAAGCGACACCAATTTGCTGAACCTTCCTTTGGCTCTTGTGATATATAGTTTGTACCTAAATCATAACATTTTGATGCTCAAACATACAGGGA
	hom		ACTTAACCTGGATGCTTAAACTGAAATTTCTCTGCGAGCAATTCTTGGATTGTATGCACACTTACCACATAACATTCCTTCTCTTAATGGAACCAGATGGAATCCGCAGAGGCAGAACCAACAAACAAAAGCGTCATTCAGGTAATTATTATTTATCAACAACGAGCAAGCGACACCAATTTGCTGAACCTTCCTTTGGCTCTTGTGATATATAGTTTGTACCTAAATCATAACATTTTGATGCTCAAACATACAGGGA
	16:TTAAACTGAAATTTCTCTGCGAGCAATTCTTGGATTGTATGCACACTTACCACATAACATTCCTTCTCTTAATGGAACCAGATGGAATCCGCA>TGGATGG	7	ACTTAACCTGGATGCTGGATGG--------------------------------------------------------------------------------------GAGGCAGAACCAACAAACAAAAGCGTCATTCAGGTAATTATTATTTATCAACAACGAGCAAGCGACACCAATTTGCTGAACCTTCCTTTGGCTCTTGTGATATATAGTTTGTACCTAAATCATAACATTTTGATGCTCAAACATACAGGGA
	hom		ACTTAACCTGGATGCTTAAACTGAAATTTCTCTGCGAGCAATTCTTGGATTGTATGCACACTTACCACATAACATTCCTTCTCTTAATGGAACCAGATGGAATCCGCAGAGGCAGAACCAACAAACAAAAGCGTCATTCAGGTAATTATTATTTATCAACAACGAGCAAGCGACACCAATTTGCTGAACCTTCCTTTGGCTCTTGTGATATATAGTTTGTACCTAAATCATAACATTTTGATGCTCAAACATACAGGGA
	16:TTAAACTGAAATTTCTCTGCGAGCAATTCTTGGATTGTATGCACACTTACCACATAACATTCCTTCTCTTAATGGAACCAGATGGAATCCGCA>TGGATGG	6	ACTTAACCTGGATGCTGGATGG--------------------------------------------------------------------------------------GAGGCAGAACCAACAAACAAAAGCGTCATTCAGGTAATTATTATTTATCAACAACGAGCAAGCGACACCAATTTGCTGAACCTTCCTTTGGCTCTTGTGATATATAGTTTGTACCTAAATCATAACATTTTGATGCTCAAACATACAGGGA
	hom		ACTTAACCTGGATGCTTAAACTGAAATTTCTCTGCGAGCAATTCTTGGATTGTATGCACACTTACCACATAACATTCCTTCTCTTAATGGAACCAGATGGAATCCGCAGAGGCAGAACCAACAAACAAAAGCGTCATTCAGGTAATTATTATTTATCAACAACGAGCAAGCGACACCAATTTGCTGAACCTTCCTTTGGCTCTTGTGATATATAGTTTGTACCTAAATCATAACATTTTGATGCTCAAACATACAGGGA
	16:TTAAACTGAAATTTCTCTGCGAGCAATTCTTGGATTGTATGCACACTTACCACATAACATTCCTTCTCTTAATGGAACCAGATGGAATCCGCA>TGGATGG	4	ACTTAACCTGGATGCTGGATGG--------------------------------------------------------------------------------------GAGGCAGAACCAACAAACAAAAGCGTCATTCAGGTAATTATTATTTATCAACAACGAGCAAGCGACACCAATTTGCTGAACCTTCCTTTGGCTCTTGTGATATATAGTTTGTACCTAAATCATAACATTTTGATGCTCAAACATACAGGGA
Plate 5	hom		ACTTAACCTGGATGCTTAAACTGAAATTTCTCTGCGAGCAATTCTTGGATTGTATGCACACTTACCACATAACATTCCTTCTCTTAATGGAACCAGATGGAATCCGCAGAGGCAGAACCAACAAACAAAAGCGTCATTCAGGTAATTATTATTTATCAACAACGAGCAAGCGACACCAATTTGCTGAACCTTCCTTTGGCTCTTGTGATATATAGTTTGTACCTAAATCATAACATTTTGATGCTCAAACATACAGGGA
	16:TTAAACTGAAATTTCTCTGCGAGCAATTCTTGGATTGTATGCACACTTACCACATAACATTCCTTCTCTTAATGGAACCAGATGGAATCCGCA>TGGATGG	6	ACTTAACCTGGATGCTGGATGG--------------------------------------------------------------------------------------GAGGCAGAACCAACAAACAAAAGCGTCATTCAGGTAATTATTATTTATCAACAACGAGCAAGCGACACCAATTTGCTGAACCTTCCTTTGGCTCTTGTGATATATAGTTTGTACCTAAATCATAACATTTTGATGCTCAAACATACAGGGA
	bia		ACTTAACCTGGATGCTTAAACTGAAATTTCTCTGCGAGCAATTCTTGGATTGTATGCACACTTACCACATAACATTCCTTCTCTTAATGGAACCAGATGGAATCCGCAGAGGCAGAACCAACAAACAAAAGCGTCATTCAGGTAATTATTATTTATCAACAACGAGCAAGCGACACCAATTTGCTGAACCTTCCTTTGGCTCTTGTGATATATAGTTTGTACCTAAATCATAACATTTTGATGCTCAAACATACAGGGA
	16:TTAAACTGAAATTTCTCTGCGAGCAATTCTTGGATTGTATGCACACTTACCACATAACATTCCTTCTCTTAATGGAACCAGATGGAATCCGCA>TGGATGG	8	ACTTAACCTGGATGCTGGATGG--------------------------------------------------------------------------------------GAGGCAGAACCAACAAACAAAAGCGTCATTCAGGTAATTATTATTTATCAACAACGAGCAAGCGACACCAATTTGCTGAACCTTCCTTTGGCTCTTGTGATATATAGTTTGTACCTAAATCATAACATTTTGATGCTCAAACATACAGGGA
	16:TTAAACTGAAATTTCTCTGCGAGCAATTCTTGGATTGTAT>TCGGAGTGA;64:ACCACATAACATTCCTTCTCTTAATGGAACCAGATGGAATCCGCAGAGGCAGAACCAACAAACAAAAGCGTCATTCAGGTAATTATTATTTATCAACAACGAGCAAGCGACACCAATT>AACCTGGA	3	ACTTAACCTGGATGCTCGGAGTGA-------------------------------GCACACTTAACCTGGA--------------------------------------------------------------------------------------------------------------TGCTGAACCTTCCTTTGGCTCTTGTGATATATAGTTTGTACCTAAATCATAACATTTTGATGCTCAAACATACAGGGA
	hom		ACTTAACCTGGATGCTTAAACTGAAATTTCTCTGCGAGCAATTCTTGGATTGTATGCACACTTACCACATAACATTCCTTCTCTTAATGGAACCAGATGGAATCCGCAGAGGCAGAACCAACAAACAAAAGCGTCATTCAGGTAATTATTATTTATCAACAACGAGCAAGCGACACCAATTTGCTGAACCTTCCTTTGGCTCTTGTGATATATAGTTTGTACCTAAATCATAACATTTTGATGCTCAAACATACAGGGA
	16:TTAAACTGAAATTTCTCTGCGAGCAATTCTTGGATTGTATGCACACTTACCACATAACATTCCTTCTCTTAATGGAACCAGATGGAATCCGCA>TGGATGG	5	ACTTAACCTGGATGCTGGATGG--------------------------------------------------------------------------------------GAGGCAGAACCAACAAACAAAAGCGTCATTCAGGTAATTATTATTTATCAACAACGAGCAAGCGACACCAATTTGCTGAACCTTCCTTTGGCTCTTGTGATATATAGTTTGTACCTAAATCATAACATTTTGATGCTCAAACATACAGGGA
	hom		ACTTAACCTGGATGCTTAAACTGAAATTTCTCTGCGAGCAATTCTTGGATTGTATGCACACTTACCACATAACATTCCTTCTCTTAATGGAACCAGATGGAATCCGCAGAGGCAGAACCAACAAACAAAAGCGTCATTCAGGTAATTATTATTTATCAACAACGAGCAAGCGACACCAATTTGCTGAACCTTCCTTTGGCTCTTGTGATATATAGTTTGTACCTAAATCATAACATTTTGATGCTCAAACATACAGGGA
	16:TTAAACTGAAATTTCTCTGCGAGCAATTCTTGGATTGTATGCACACTTACCACATAACATTCCTTCTCTTAATGGAACCAGATGGAATCCGCA>TGGATGG	10	ACTTAACCTGGATGCTGGATGG--------------------------------------------------------------------------------------GAGGCAGAACCAACAAACAAAAGCGTCATTCAGGTAATTATTATTTATCAACAACGAGCAAGCGACACCAATTTGCTGAACCTTCCTTTGGCTCTTGTGATATATAGTTTGTACCTAAATCATAACATTTTGATGCTCAAACATACAGGGA
	hom		ACTTAACCTGGATGCTTAAACTGAAATTTCTCTGCGAGCAATTCTTGGATTGTATGCACACTTACCACATAACATTCCTTCTCTTAATGGAACCAGATGGAATCCGCAGAGGCAGAACCAACAAACAAAAGCGTCATTCAGGTAATTATTATTTATCAACAACGAGCAAGCGACACCAATTTGCTGAACCTTCCTTTGGCTCTTGTGATATATAGTTTGTACCTAAATCATAACATTTTGATGCTCAAACATACAGGGA
	16:TTAAACTGAAATTTCTCTGCGAGCAATTCTTGGATTGTATGCACACTTACCACATAACATTCCTTCTCTTAATGGAACCAGATGGAATCCGCA>TGGATGG	4	ACTTAACCTGGATGCTGGATGG--------------------------------------------------------------------------------------GAGGCAGAACCAACAAACAAAAGCGTCATTCAGGTAATTATTATTTATCAACAACGAGCAAGCGACACCAATTTGCTGAACCTTCCTTTGGCTCTTGTGATATATAGTTTGTACCTAAATCATAACATTTTGATGCTCAAACATACAGGGA
	hom		ACTTAACCTGGATGCTTAAACTGAAATTTCTCTGCGAGCAATTCTTGGATTGTATGCACACTTACCACATAACATTCCTTCTCTTAATGGAACCAGATGGAATCCGCAGAGGCAGAACCAACAAACAAAAGCGTCATTCAGGTAATTATTATTTATCAACAACGAGCAAGCGACACCAATTTGCTGAACCTTCCTTTGGCTCTTGTGATATATAGTTTGTACCTAAATCATAACATTTTGATGCTCAAACATACAGGGA
	16:TTAAACTGAAATTTCTCTGCGAGCAATTCTTGGATTGTATGCACACTTACCACATAACATTCCTTCTCTTAATGGAACCAGATGGAATCCGCA>TGGATGG	3	ACTTAACCTGGATGCTGGATGG--------------------------------------------------------------------------------------GAGGCAGAACCAACAAACAAAAGCGTCATTCAGGTAATTATTATTTATCAACAACGAGCAAGCGACACCAATTTGCTGAACCTTCCTTTGGCTCTTGTGATATATAGTTTGTACCTAAATCATAACATTTTGATGCTCAAACATACAGGGA
Plate 6	hom		ACTTAACCTGGATGCTTAAACTGAAATTTCTCTGCGAGCAATTCTTGGATTGTATGCACACTTACCACATAACATTCCTTCTCTTAATGGAACCAGATGGAATCCGCAGAGGCAGAACCAACAAACAAAAGCGTCATTCAGGTAATTATTATTTATCAACAACGAGCAAGCGACACCAATTTGCTGAACCTTCCTTTGGCTCTTGTGATATATAGTTTGTACCTAAATCATAACATTTTGATGCTCAAACATACAGGGA
	16:TTAAACTGAAATTTCTCTGCGAGCAATTCTTGGATTGTATGCACACTTACCACATAACATTCCTTCTCTTAATGGAACCAGATGGAATCCGCA>TGGATGG	5	ACTTAACCTGGATGCTGGATGG--------------------------------------------------------------------------------------GAGGCAGAACCAACAAACAAAAGCGTCATTCAGGTAATTATTATTTATCAACAACGAGCAAGCGACACCAATTTGCTGAACCTTCCTTTGGCTCTTGTGATATATAGTTTGTACCTAAATCATAACATTTTGATGCTCAAACATACAGGGA
Plate 7	hom		ACTTAACCTGGATGCTTAAACTGAAATTTCTCTGCGAGCAATTCTTGGATTGTATGCACACTTACCACATAACATTCCTTCTCTTAATGGAACCAGATGGAATCCGCAGAGGCAGAACCAACAAACAAAAGCGTCATTCAGGTAATTATTATTTATCAACAACGAGCAAGCGACACCAATTTGCTGAACCTTCCTTTGGCTCTTGTGATATATAGTTTGTACCTAAATCATAACATTTTGATGCTCAAACATACAGGGA
	16:TTAAACTGAAATTTCTCTGCGAGCAATTCTTGGATTGTATGCACACTTACCACATAACATTCCTTCTCTTAATGGAACCAGATGGAATCCGCA>TGGATGG	12	ACTTAACCTGGATGCTGGATGG--------------------------------------------------------------------------------------GAGGCAGAACCAACAAACAAAAGCGTCATTCAGGTAATTATTATTTATCAACAACGAGCAAGCGACACCAATTTGCTGAACCTTCCTTTGGCTCTTGTGATATATAGTTTGTACCTAAATCATAACATTTTGATGCTCAAACATACAGGGA
	hom		ACTTAACCTGGATGCTTAAACTGAAATTTCTCTGCGAGCAATTCTTGGATTGTATGCACACTTACCACATAACATTCCTTCTCTTAATGGAACCAGATGGAATCCGCAGAGGCAGAACCAACAAACAAAAGCGTCATTCAGGTAATTATTATTTATCAACAACGAGCAAGCGACACCAATTTGCTGAACCTTCCTTTGGCTCTTGTGATATATAGTTTGTACCTAAATCATAACATTTTGATGCTCAAACATACAGGGA
	16:TTAAACTGAAATTTCTCTGCGAGCAATTCTTGGATTGTATGCACACTTACCACATAACATTCCTTCTCTTAATGGAACCAGATGGAATCCGCA>TGGATGG	6	ACTTAACCTGGATGCTGGATGG--------------------------------------------------------------------------------------GAGGCAGAACCAACAAACAAAAGCGTCATTCAGGTAATTATTATTTATCAACAACGAGCAAGCGACACCAATTTGCTGAACCTTCCTTTGGCTCTTGTGATATATAGTTTGTACCTAAATCATAACATTTTGATGCTCAAACATACAGGGA
	hom		ACTTAACCTGGATGCTTAAACTGAAATTTCTCTGCGAGCAATTCTTGGATTGTATGCACACTTACCACATAACATTCCTTCTCTTAATGGAACCAGATGGAATCCGCAGAGGCAGAACCAACAAACAAAAGCGTCATTCAGGTAATTATTATTTATCAACAACGAGCAAGCGACACCAATTTGCTGAACCTTCCTTTGGCTCTTGTGATATATAGTTTGTACCTAAATCATAACATTTTGATGCTCAAACATACAGGGA
	16:TTAAACTGAAATTTCTCTGCGAGCAATTCTTGGATTGTATGCACACTTACCACATAACATTCCTTCTCTTAATGGAACCAGATGGAATCCGCA>TGGATGG	6	ACTTAACCTGGATGCTGGATGG--------------------------------------------------------------------------------------GAGGCAGAACCAACAAACAAAAGCGTCATTCAGGTAATTATTATTTATCAACAACGAGCAAGCGACACCAATTTGCTGAACCTTCCTTTGGCTCTTGTGATATATAGTTTGTACCTAAATCATAACATTTTGATGCTCAAACATACAGGGA
	hom		ACTTAACCTGGATGCTTAAACTGAAATTTCTCTGCGAGCAATTCTTGGATTGTATGCACACTTACCACATAACATTCCTTCTCTTAATGGAACCAGATGGAATCCGCAGAGGCAGAACCAACAAACAAAAGCGTCATTCAGGTAATTATTATTTATCAACAACGAGCAAGCGACACCAATTTGCTGAACCTTCCTTTGGCTCTTGTGATATATAGTTTGTACCTAAATCATAACATTTTGATGCTCAAACATACAGGGA
	16:TTAAACTGAAATTTCTCTGCGAGCAATTCTTGGATTGTATGCACACTTACCACATAACATTCCTTCTCTTAATGGAACCAGATGGAATCCGCA>TGGATGG	3	ACTTAACCTGGATGCTGGATGG--------------------------------------------------------------------------------------GAGGCAGAACCAACAAACAAAAGCGTCATTCAGGTAATTATTATTTATCAACAACGAGCAAGCGACACCAATTTGCTGAACCTTCCTTTGGCTCTTGTGATATATAGTTTGTACCTAAATCATAACATTTTGATGCTCAAACATACAGGGA
	hom		ACTTAACCTGGATGCTTAAACTGAAATTTCTCTGCGAGCAATTCTTGGATTGTATGCACACTTACCACATAACATTCCTTCTCTTAATGGAACCAGATGGAATCCGCAGAGGCAGAACCAACAAACAAAAGCGTCATTCAGGTAATTATTATTTATCAACAACGAGCAAGCGACACCAATTTGCTGAACCTTCCTTTGGCTCTTGTGATATATAGTTTGTACCTAAATCATAACATTTTGATGCTCAAACATACAGGGA
	16:TTAAACTGAAATTTCTCTGCGAGCAATTCTTGGATTGTATGCACACTTACCACATAACATTCCTTCTCTTAATGGAACCAGATGGAATCCGCA>TGGATGG	30	ACTTAACCTGGATGCTGGATGG--------------------------------------------------------------------------------------GAGGCAGAACCAACAAACAAAAGCGTCATTCAGGTAATTATTATTTATCAACAACGAGCAAGCGACACCAATTTGCTGAACCTTCCTTTGGCTCTTGTGATATATAGTTTGTACCTAAATCATAACATTTTGATGCTCAAACATACAGGGA
	hom		ACTTAACCTGGATGCTTAAACTGAAATTTCTCTGCGAGCAATTCTTGGATTGTATGCACACTTACCACATAACATTCCTTCTCTTAATGGAACCAGATGGAATCCGCAGAGGCAGAACCAACAAACAAAAGCGTCATTCAGGTAATTATTATTTATCAACAACGAGCAAGCGACACCAATTTGCTGAACCTTCCTTTGGCTCTTGTGATATATAGTTTGTACCTAAATCATAACATTTTGATGCTCAAACATACAGGGA
	16:TTAAACTGAAATTTCTCTGCGAGCAATTCTTGGATTGTATGCACACTTACCACATAACATTCCTTCTCTTAATGGAACCAGATGGAATCCGCA>TGGATGG	10	ACTTAACCTGGATGCTGGATGG--------------------------------------------------------------------------------------GAGGCAGAACCAACAAACAAAAGCGTCATTCAGGTAATTATTATTTATCAACAACGAGCAAGCGACACCAATTTGCTGAACCTTCCTTTGGCTCTTGTGATATATAGTTTGTACCTAAATCATAACATTTTGATGCTCAAACATACAGGGA
	hom		ACTTAACCTGGATGCTTAAACTGAAATTTCTCTGCGAGCAATTCTTGGATTGTATGCACACTTACCACATAACATTCCTTCTCTTAATGGAACCAGATGGAATCCGCAGAGGCAGAACCAACAAACAAAAGCGTCATTCAGGTAATTATTATTTATCAACAACGAGCAAGCGACACCAATTTGCTGAACCTTCCTTTGGCTCTTGTGATATATAGTTTGTACCTAAATCATAACATTTTGATGCTCAAACATACAGGGA
	16:TTAAACTGAAATTTCTCTGCGAGCAATTCTTGGATTGTATGCACACTTACCACATAACATTCCTTCTCTTAATGGAACCAGATGGAATCCGCA>TGGATGG	3	ACTTAACCTGGATGCTGGATGG--------------------------------------------------------------------------------------GAGGCAGAACCAACAAACAAAAGCGTCATTCAGGTAATTATTATTTATCAACAACGAGCAAGCGACACCAATTTGCTGAACCTTCCTTTGGCTCTTGTGATATATAGTTTGTACCTAAATCATAACATTTTGATGCTCAAACATACAGGGA
	hom		ACTTAACCTGGATGCTTAAACTGAAATTTCTCTGCGAGCAATTCTTGGATTGTATGCACACTTACCACATAACATTCCTTCTCTTAATGGAACCAGATGGAATCCGCAGAGGCAGAACCAACAAACAAAAGCGTCATTCAGGTAATTATTATTTATCAACAACGAGCAAGCGACACCAATTTGCTGAACCTTCCTTTGGCTCTTGTGATATATAGTTTGTACCTAAATCATAACATTTTGATGCTCAAACATACAGGGA
	16:TTAAACTGAAATTTCTCTGCGAGCAATTCTTGGATTGTATGCACACTTACCACATAACATTCCTTCTCTTAATGGAACCAGATGGAATCCGCA>TGGATGG	5	ACTTAACCTGGATGCTGGATGG--------------------------------------------------------------------------------------GAGGCAGAACCAACAAACAAAAGCGTCATTCAGGTAATTATTATTTATCAACAACGAGCAAGCGACACCAATTTGCTGAACCTTCCTTTGGCTCTTGTGATATATAGTTTGTACCTAAATCATAACATTTTGATGCTCAAACATACAGGGA
	hom		ACTTAACCTGGATGCTTAAACTGAAATTTCTCTGCGAGCAATTCTTGGATTGTATGCACACTTACCACATAACATTCCTTCTCTTAATGGAACCAGATGGAATCCGCAGAGGCAGAACCAACAAACAAAAGCGTCATTCAGGTAATTATTATTTATCAACAACGAGCAAGCGACACCAATTTGCTGAACCTTCCTTTGGCTCTTGTGATATATAGTTTGTACCTAAATCATAACATTTTGATGCTCAAACATACAGGGA
	16:TTAAACTGAAATTTCTCTGCGAGCAATTCTTGGATTGTATGCACACTTACCACATAACATTCCTTCTCTTAATGGAACCAGATGGAATCCGCA>TGGATGG	7	ACTTAACCTGGATGCTGGATGG--------------------------------------------------------------------------------------GAGGCAGAACCAACAAACAAAAGCGTCATTCAGGTAATTATTATTTATCAACAACGAGCAAGCGACACCAATTTGCTGAACCTTCCTTTGGCTCTTGTGATATATAGTTTGTACCTAAATCATAACATTTTGATGCTCAAACATACAGGGA
	hom		ACTTAACCTGGATGCTTAAACTGAAATTTCTCTGCGAGCAATTCTTGGATTGTATGCACACTTACCACATAACATTCCTTCTCTTAATGGAACCAGATGGAATCCGCAGAGGCAGAACCAACAAACAAAAGCGTCATTCAGGTAATTATTATTTATCAACAACGAGCAAGCGACACCAATTTGCTGAACCTTCCTTTGGCTCTTGTGATATATAGTTTGTACCTAAATCATAACATTTTGATGCTCAAACATACAGGGA
	16:TTAAACTGAAATTTCTCTGCGAGCAATTCTTGGATTGTATGCACACTTACCACATAACATTCCTTCTCTTAATGGAACCAGATGGAATCCGCA>TGGATGG	8	ACTTAACCTGGATGCTGGATGG--------------------------------------------------------------------------------------GAGGCAGAACCAACAAACAAAAGCGTCATTCAGGTAATTATTATTTATCAACAACGAGCAAGCGACACCAATTTGCTGAACCTTCCTTTGGCTCTTGTGATATATAGTTTGTACCTAAATCATAACATTTTGATGCTCAAACATACAGGGA
	hom		ACTTAACCTGGATGCTTAAACTGAAATTTCTCTGCGAGCAATTCTTGGATTGTATGCACACTTACCACATAACATTCCTTCTCTTAATGGAACCAGATGGAATCCGCAGAGGCAGAACCAACAAACAAAAGCGTCATTCAGGTAATTATTATTTATCAACAACGAGCAAGCGACACCAATTTGCTGAACCTTCCTTTGGCTCTTGTGATATATAGTTTGTACCTAAATCATAACATTTTGATGCTCAAACATACAGGGA
	16:TTAAACTGAAATTTCTCTGCGAGCAATTCTTGGATTGTATGCACACTTACCACATAACATTCCTTCTCTTAATGGAACCAGATGGAATCCGCA>TGGATGG	3	ACTTAACCTGGATGCTGGATGG--------------------------------------------------------------------------------------GAGGCAGAACCAACAAACAAAAGCGTCATTCAGGTAATTATTATTTATCAACAACGAGCAAGCGACACCAATTTGCTGAACCTTCCTTTGGCTCTTGTGATATATAGTTTGTACCTAAATCATAACATTTTGATGCTCAAACATACAGGGA
	hom		ACTTAACCTGGATGCTTAAACTGAAATTTCTCTGCGAGCAATTCTTGGATTGTATGCACACTTACCACATAACATTCCTTCTCTTAATGGAACCAGATGGAATCCGCAGAGGCAGAACCAACAAACAAAAGCGTCATTCAGGTAATTATTATTTATCAACAACGAGCAAGCGACACCAATTTGCTGAACCTTCCTTTGGCTCTTGTGATATATAGTTTGTACCTAAATCATAACATTTTGATGCTCAAACATACAGGGA
	16:TTAAACTGAAATTTCTCTGCGAGCAATTCTTGGATTGTATGCACACTTACCACATAACATTCCTTCTCTTAATGGAACCAGATGGAATCCGCA>TGGATGG	5	ACTTAACCTGGATGCTGGATGG--------------------------------------------------------------------------------------GAGGCAGAACCAACAAACAAAAGCGTCATTCAGGTAATTATTATTTATCAACAACGAGCAAGCGACACCAATTTGCTGAACCTTCCTTTGGCTCTTGTGATATATAGTTTGTACCTAAATCATAACATTTTGATGCTCAAACATACAGGGA
	hom		ACTTAACCTGGATGCTTAAACTGAAATTTCTCTGCGAGCAATTCTTGGATTGTATGCACACTTACCACATAACATTCCTTCTCTTAATGGAACCAGATGGAATCCGCAGAGGCAGAACCAACAAACAAAAGCGTCATTCAGGTAATTATTATTTATCAACAACGAGCAAGCGACACCAATTTGCTGAACCTTCCTTTGGCTCTTGTGATATATAGTTTGTACCTAAATCATAACATTTTGATGCTCAAACATACAGGGA
	16:TTAAACTGAAATTTCTCTGCGAGCAATTCTTGGATTGTATGCACACTTACCACATAACATTCCTTCTCTTAATGGAACCAGATGGAATCCGCA>TGGATGG	10	ACTTAACCTGGATGCTGGATGG--------------------------------------------------------------------------------------GAGGCAGAACCAACAAACAAAAGCGTCATTCAGGTAATTATTATTTATCAACAACGAGCAAGCGACACCAATTTGCTGAACCTTCCTTTGGCTCTTGTGATATATAGTTTGTACCTAAATCATAACATTTTGATGCTCAAACATACAGGGA
	hom		ACTTAACCTGGATGCTTAAACTGAAATTTCTCTGCGAGCAATTCTTGGATTGTATGCACACTTACCACATAACATTCCTTCTCTTAATGGAACCAGATGGAATCCGCAGAGGCAGAACCAACAAACAAAAGCGTCATTCAGGTAATTATTATTTATCAACAACGAGCAAGCGACACCAATTTGCTGAACCTTCCTTTGGCTCTTGTGATATATAGTTTGTACCTAAATCATAACATTTTGATGCTCAAACATACAGGGA
	16:TTAAACTGAAATTTCTCTGCGAGCAATTCTTGGATTGTATGCACACTTACCACATAACATTCCTTCTCTTAATGGAACCAGATGGAATCCGCA>TGGATGG	3	ACTTAACCTGGATGCTGGATGG--------------------------------------------------------------------------------------GAGGCAGAACCAACAAACAAAAGCGTCATTCAGGTAATTATTATTTATCAACAACGAGCAAGCGACACCAATTTGCTGAACCTTCCTTTGGCTCTTGTGATATATAGTTTGTACCTAAATCATAACATTTTGATGCTCAAACATACAGGGA
	hom		ACTTAACCTGGATGCTTAAACTGAAATTTCTCTGCGAGCAATTCTTGGATTGTATGCACACTTACCACATAACATTCCTTCTCTTAATGGAACCAGATGGAATCCGCAGAGGCAGAACCAACAAACAAAAGCGTCATTCAGGTAATTATTATTTATCAACAACGAGCAAGCGACACCAATTTGCTGAACCTTCCTTTGGCTCTTGTGATATATAGTTTGTACCTAAATCATAACATTTTGATGCTCAAACATACAGGGA
	16:TTAAACTGAAATTTCTCTGCGAGCAATTCTTGGATTGTATGCACACTTACCACATAACATTCCTTCTCTTAATGGAACCAGATGGAATCCGCA>TGGATGG	4	ACTTAACCTGGATGCTGGATGG--------------------------------------------------------------------------------------GAGGCAGAACCAACAAACAAAAGCGTCATTCAGGTAATTATTATTTATCAACAACGAGCAAGCGACACCAATTTGCTGAACCTTCCTTTGGCTCTTGTGATATATAGTTTGTACCTAAATCATAACATTTTGATGCTCAAACATACAGGGA
	hom		ACTTAACCTGGATGCTTAAACTGAAATTTCTCTGCGAGCAATTCTTGGATTGTATGCACACTTACCACATAACATTCCTTCTCTTAATGGAACCAGATGGAATCCGCAGAGGCAGAACCAACAAACAAAAGCGTCATTCAGGTAATTATTATTTATCAACAACGAGCAAGCGACACCAATTTGCTGAACCTTCCTTTGGCTCTTGTGATATATAGTTTGTACCTAAATCATAACATTTTGATGCTCAAACATACAGGGA
	16:TTAAACTGAAATTTCTCTGCGAGCAATTCTTGGATTGTATGCACACTTACCACATAACATTCCTTCTCTTAATGGAACCAGATGGAATCCGCA>TGGATGG	3	ACTTAACCTGGATGCTGGATGG--------------------------------------------------------------------------------------GAGGCAGAACCAACAAACAAAAGCGTCATTCAGGTAATTATTATTTATCAACAACGAGCAAGCGACACCAATTTGCTGAACCTTCCTTTGGCTCTTGTGATATATAGTTTGTACCTAAATCATAACATTTTGATGCTCAAACATACAGGGA
	bia		ACTTAACCTGGATGCTTAAACTGAAATTTCTCTGCGAGCAATTCTTGGATTGTATGCACACTTACCACATAACATTCCTTCTCTTAATGGAACCAGATGGAATCCGCAGAGGCAGAACCAACAAACAAAAGCGTCATTCAGGTAATTATTATTTATCAACAACGAGCAAGCGACACCAATTTGCTGAACCTTCCTTTGGCTCTTGTGATATATAGTTTGTACCTAAATCATAACATTTTGATGCTCAAACATACAGGGA
	16:TTAAACTGAAATTTCTCTGCGAGCAATTCTTGGATTGTATGCACACTTACCACATAACATTCCTTCTCTTAATGGAACCAGATGGAATCCGCA>TGGATGG	17	ACTTAACCTGGATGCTGGATGG--------------------------------------------------------------------------------------GAGGCAGAACCAACAAACAAAAGCGTCATTCAGGTAATTATTATTTATCAACAACGAGCAAGCGACACCAATTTGCTGAACCTTCCTTTGGCTCTTGTGATATATAGTTTGTACCTAAATCATAACATTTTGATGCTCAAACATACAGGGA
	16:TTAAACTGAAATTTCTCTGCGAGCAATTCTTGGATTGTAT>TCGGAGTGA;64:ACCACATAACATTCCTTCTCTTAATGGAACCAGATGGAATCCGCAGAGGCAGAACCAACAAACAAAAGCGTCATTCAGGTAATTATTATTTATCAACAACGAGCAAGCGACACCAATT>AACCTGGA	5	ACTTAACCTGGATGCTCGGAGTGA-------------------------------GCACACTTAACCTGGA--------------------------------------------------------------------------------------------------------------TGCTGAACCTTCCTTTGGCTCTTGTGATATATAGTTTGTACCTAAATCATAACATTTTGATGCTCAAACATACAGGGA
	bia		ACTTAACCTGGATGCTTAAACTGAAATTTCTCTGCGAGCAATTCTTGGATTGTATGCACACTTACCACATAACATTCCTTCTCTTAATGGAACCAGATGGAATCCGCAGAGGCAGAACCAACAAACAAAAGCGTCATTCAGGTAATTATTATTTATCAACAACGAGCAAGCGACACCAATTTGCTGAACCTTCCTTTGGCTCTTGTGATATATAGTTTGTACCTAAATCATAACATTTTGATGCTCAAACATAC-AGGGA
	16:TTAAACTGAAATTTCTCTGCGAGCAATTCTTGGATTGTATGCACACTTACCACATAACATTCCTTCTCTTAATGGAACCAGATGGAATCCGCA>TGGATGG;231:T>C;254:C>CC	3	ACTTAACCTGGATGCTGGATGG--------------------------------------------------------------------------------------GAGGCAGAACCAACAAACAAAAGCGTCATTCAGGTAATTATTATTTATCAACAACGAGCAAGCGACACCAATTTGCTGAACCTTCCTTTGGCTCTTGTGATATATAGTTTGTACCTAAATCACAACATTTTGATGCTCAAACATACCAGGGA
	16:TTAAACTGAAATTTCTCTGCGAGCAATTCTTGGATTGTATGCACACTTACCACATAACATTCCTTCTCTTAATGGAACCAGATGGAATCCGCA>TGGATGG	3	ACTTAACCTGGATGCTGGATGG--------------------------------------------------------------------------------------GAGGCAGAACCAACAAACAAAAGCGTCATTCAGGTAATTATTATTTATCAACAACGAGCAAGCGACACCAATTTGCTGAACCTTCCTTTGGCTCTTGTGATATATAGTTTGTACCTAAATCATAACATTTTGATGCTCAAACATAC-AGGGA
	hom		ACTTAACCTGGATGCTTAAACTGAAATTTCTCTGCGAGCAATTCTTGGATTGTATGCACACTTACCACATAACATTCCTTCTCTTAATGGAACCAGATGGAATCCGCAGAGGCAGAACCAACAAACAAAAGCGTCATTCAGGTAATTATTATTTATCAACAACGAGCAAGCGACACCAATTTGCTGAACCTTCCTTTGGCTCTTGTGATATATAGTTTGTACCTAAATCATAACATTTTGATGCTCAAACATACAGGGA
	16:TTAAACTGAAATTTCTCTGCGAGCAATTCTTGGATTGTATGCACACTTACCACATAACATTCCTTCTCTTAATGGAACCAGATGGAATCCGCA>TGGATGG	3	ACTTAACCTGGATGCTGGATGG--------------------------------------------------------------------------------------GAGGCAGAACCAACAAACAAAAGCGTCATTCAGGTAATTATTATTTATCAACAACGAGCAAGCGACACCAATTTGCTGAACCTTCCTTTGGCTCTTGTGATATATAGTTTGTACCTAAATCATAACATTTTGATGCTCAAACATACAGGGA
	hom		ACTTAACCTGGATGCTTAAACTGAAATTTCTCTGCGAGCAATTCTTGGATTGTATGCACACTTACCACATAACATTCCTTCTCTTAATGGAACCAGATGGAATCCGCAGAGGCAGAACCAACAAACAAAAGCGTCATTCAGGTAATTATTATTTATCAACAACGAGCAAGCGACACCAATTTGCTGAACCTTCCTTTGGCTCTTGTGATATATAGTTTGTACCTAAATCATAACATTTTGATGCTCAAACATACAGGGA
	16:TTAAACTGAAATTTCTCTGCGAGCAATTCTTGGATTGTATGCACACTTACCACATAACATTCCTTCTCTTAATGGAACCAGATGGAATCCGCA>TGGATGG	7	ACTTAACCTGGATGCTGGATGG--------------------------------------------------------------------------------------GAGGCAGAACCAACAAACAAAAGCGTCATTCAGGTAATTATTATTTATCAACAACGAGCAAGCGACACCAATTTGCTGAACCTTCCTTTGGCTCTTGTGATATATAGTTTGTACCTAAATCATAACATTTTGATGCTCAAACATACAGGGA
	hom		ACTTAACCTGGATGCTTAAACTGAAATTTCTCTGCGAGCAATTCTTGGATTGTATGCACACTTACCACATAACATTCCTTCTCTTAATGGAACCAGATGGAATCCGCAGAGGCAGAACCAACAAACAAAAGCGTCATTCAGGTAATTATTATTTATCAACAACGAGCAAGCGACACCAATTTGCTGAACCTTCCTTTGGCTCTTGTGATATATAGTTTGTACCTAAATCATAACATTTTGATGCTCAAACATACAGGGA
	16:TTAAACTGAAATTTCTCTGCGAGCAATTCTTGGATTGTATGCACACTTACCACATAACATTCCTTCTCTTAATGGAACCAGATGGAATCCGCA>TGGATGG	10	ACTTAACCTGGATGCTGGATGG--------------------------------------------------------------------------------------GAGGCAGAACCAACAAACAAAAGCGTCATTCAGGTAATTATTATTTATCAACAACGAGCAAGCGACACCAATTTGCTGAACCTTCCTTTGGCTCTTGTGATATATAGTTTGTACCTAAATCATAACATTTTGATGCTCAAACATACAGGGA
	bia		ACTTAACCTGGATGCTTAAACTGAAATTTCTCTGCGAGCAATTCTTGGATTGTATGCACACTTACCACATAACATTCCTTCTCTTAATGGAACCAGATGGAATCCGCAGAGGCAGAACCAACAAACAAAAGCGTCATTCAGGTAATTATTATTTATCAACAACGAGCAAGCGACACCAATTTGCTGAACCTTCCTTTGGCTCTTGTGATATATAGTTTGTACCTAAATCATAACATTTTGATGCTCAAACATACAGGGA
	16:TTAAACTGAAATTTCTCTGCGAGCAATTCTTGGATTGTATGCACACTTACCACATAACATTCCTTCTCTTAATGGAACCAGATGGAATCCGCA>TGGATGG	7	ACTTAACCTGGATGCTGGATGG--------------------------------------------------------------------------------------GAGGCAGAACCAACAAACAAAAGCGTCATTCAGGTAATTATTATTTATCAACAACGAGCAAGCGACACCAATTTGCTGAACCTTCCTTTGGCTCTTGTGATATATAGTTTGTACCTAAATCATAACATTTTGATGCTCAAACATACAGGGA
	16:TTAAACTGAAATTTCTCTGCGAGCAATTCTTGGATTGTATGCACACTTACCACATAACATTCCTTCTCTTAATGGAACCAGATGGAATCCGCAGAGGCAGAACCAACAAACAAAAGCGTCATTCAGGTAATTATTATTTATCAACAACGAGC>T	3	ACTTAACCTGGATGCT-------------------------------------------------------------------------------------------------------------------------------------------------------AAGCGACACCAATTTGCTGAACCTTCCTTTGGCTCTTGTGATATATAGTTTGTACCTAAATCATAACATTTTGATGCTCAAACATACAGGGA
Plate 8	hom		ACTTAACCTGGATGCTTAAACTGAAATTTCTCTGCGAGCAATTCTTGGATTGTATGCACACTTACCACATAACATTCCTTCTCTTAATGGAACCAGATGGAATCCGCAGAGGCAGAACCAACAAACAAAAGCGTCATTCAGGTAATTATTATTTATCAACAACGAGCAAGCGACACCAATTTGCTGAACCTTCCTTTGGCTCTTGTGATATATAGTTTGTACCTAAATCATAACATTTTGATGCTCAAACATACAGGGA
	16:TTAAACTGAAATTTCTCTGCGAGCAATTCTTGGATTGTATGCACACTTACCACATAACATTCCTTCTCTTAATGGAACCAGATGGAATCCGCA>TGGATGG	23	ACTTAACCTGGATGCTGGATGG--------------------------------------------------------------------------------------GAGGCAGAACCAACAAACAAAAGCGTCATTCAGGTAATTATTATTTATCAACAACGAGCAAGCGACACCAATTTGCTGAACCTTCCTTTGGCTCTTGTGATATATAGTTTGTACCTAAATCATAACATTTTGATGCTCAAACATACAGGGA
	hom		ACTTAACCTGGATGCTTAAACTGAAATTTCTCTGCGAGCAATTCTTGGATTGTATGCACACTTACCACATAACATTCCTTCTCTTAATGGAACCAGATGGAATCCGCAGAGGCAGAACCAACAAACAAAAGCGTCATTCAGGTAATTATTATTTATCAACAACGAGCAAGCGACACCAATTTGCTGAACCTTCCTTTGGCTCTTGTGATATATAGTTTGTACCTAAATCATAACATTTTGATGCTCAAACATACAGGGA
	16:TTAAACTGAAATTTCTCTGCGAGCAATTCTTGGATTGTATGCACACTTACCACATAACATTCCTTCTCTTAATGGAACCAGATGGAATCCGCA>TGGATGG	16	ACTTAACCTGGATGCTGGATGG--------------------------------------------------------------------------------------GAGGCAGAACCAACAAACAAAAGCGTCATTCAGGTAATTATTATTTATCAACAACGAGCAAGCGACACCAATTTGCTGAACCTTCCTTTGGCTCTTGTGATATATAGTTTGTACCTAAATCATAACATTTTGATGCTCAAACATACAGGGA
	hom		ACTTAACCTGGATGCTTAAACTGAAATTTCTCTGCGAGCAATTCTTGGATTGTATGCACACTTACCACATAACATTCCTTCTCTTAATGGAACCAGATGGAATCCGCAGAGGCAGAACCAACAAACAAAAGCGTCATTCAGGTAATTATTATTTATCAACAACGAGCAAGCGACACCAATTTGCTGAACCTTCCTTTGGCTCTTGTGATATATAGTTTGTACCTAAATCATAACATTTTGATGCTCAAACATACAGGGA
	16:TTAAACTGAAATTTCTCTGCGAGCAATTCTTGGATTGTATGCACACTTACCACATAACATTCCTTCTCTTAATGGAACCAGATGGAATCCGCA>TGGATGG	7	ACTTAACCTGGATGCTGGATGG--------------------------------------------------------------------------------------GAGGCAGAACCAACAAACAAAAGCGTCATTCAGGTAATTATTATTTATCAACAACGAGCAAGCGACACCAATTTGCTGAACCTTCCTTTGGCTCTTGTGATATATAGTTTGTACCTAAATCATAACATTTTGATGCTCAAACATACAGGGA
	hom		ACTTAACCTGGATGCTTAAACTGAAATTTCTCTGCGAGCAATTCTTGGATTGTATGCACACTTACCACATAACATTCCTTCTCTTAATGGAACCAGATGGAATCCGCAGAGGCAGAACCAACAAACAAAAGCGTCATTCAGGTAATTATTATTTATCAACAACGAGCAAGCGACACCAATTTGCTGAACCTTCCTTTGGCTCTTGTGATATATAGTTTGTACCTAAATCATAACATTTTGATGCTCAAACATACAGGGA
	16:TTAAACTGAAATTTCTCTGCGAGCAATTCTTGGATTGTATGCACACTTACCACATAACATTCCTTCTCTTAATGGAACCAGATGGAATCCGCA>TGGATGG	7	ACTTAACCTGGATGCTGGATGG--------------------------------------------------------------------------------------GAGGCAGAACCAACAAACAAAAGCGTCATTCAGGTAATTATTATTTATCAACAACGAGCAAGCGACACCAATTTGCTGAACCTTCCTTTGGCTCTTGTGATATATAGTTTGTACCTAAATCATAACATTTTGATGCTCAAACATACAGGGA
	hom		ACTTAACCTGGATGCTTAAACTGAAATTTCTCTGCGAGCAATTCTTGGATTGTATGCACACTTACCACATAACATTCCTTCTCTTAATGGAACCAGATGGAATCCGCAGAGGCAGAACCAACAAACAAAAGCGTCATTCAGGTAATTATTATTTATCAACAACGAGCAAGCGACACCAATTTGCTGAACCTTCCTTTGGCTCTTGTGATATATAGTTTGTACCTAAATCATAACATTTTGATGCTCAAACATACAGGGA
	16:TTAAACTGAAATTTCTCTGCGAGCAATTCTTGGATTGTATGCACACTTACCACATAACATTCCTTCTCTTAATGGAACCAGATGGAATCCGCA>TGGATGG	5	ACTTAACCTGGATGCTGGATGG--------------------------------------------------------------------------------------GAGGCAGAACCAACAAACAAAAGCGTCATTCAGGTAATTATTATTTATCAACAACGAGCAAGCGACACCAATTTGCTGAACCTTCCTTTGGCTCTTGTGATATATAGTTTGTACCTAAATCATAACATTTTGATGCTCAAACATACAGGGA
	hom		ACTTAACCTGGATGCTTAAACTGAAATTTCTCTGCGAGCAATTCTTGGATTGTATGCACACTTACCACATAACATTCCTTCTCTTAATGGAACCAGATGGAATCCGCAGAGGCAGAACCAACAAACAAAAGCGTCATTCAGGTAATTATTATTTATCAACAACGAGCAAGCGACACCAATTTGCTGAACCTTCCTTTGGCTCTTGTGATATATAGTTTGTACCTAAATCATAACATTTTGATGCTCAAACATACAGGGA
	16:TTAAACTGAAATTTCTCTGCGAGCAATTCTTGGATTGTATGCACACTTACCACATAACATTCCTTCTCTTAATGGAACCAGATGGAATCCGCA>TGGATGG	5	ACTTAACCTGGATGCTGGATGG--------------------------------------------------------------------------------------GAGGCAGAACCAACAAACAAAAGCGTCATTCAGGTAATTATTATTTATCAACAACGAGCAAGCGACACCAATTTGCTGAACCTTCCTTTGGCTCTTGTGATATATAGTTTGTACCTAAATCATAACATTTTGATGCTCAAACATACAGGGA
	hom		ACTTAACCTGGATGCTTAAACTGAAATTTCTCTGCGAGCAATTCTTGGATTGTATGCACACTTACCACATAACATTCCTTCTCTTAATGGAACCAGATGGAATCCGCAGAGGCAGAACCAACAAACAAAAGCGTCATTCAGGTAATTATTATTTATCAACAACGAGCAAGCGACACCAATTTGCTGAACCTTCCTTTGGCTCTTGTGATATATAGTTTGTACCTAAATCATAACATTTTGATGCTCAAACATACAGGGA
	16:TTAAACTGAAATTTCTCTGCGAGCAATTCTTGGATTGTATGCACACTTACCACATAACATTCCTTCTCTTAATGGAACCAGATGGAATCCGCA>TGGATGG	4	ACTTAACCTGGATGCTGGATGG--------------------------------------------------------------------------------------GAGGCAGAACCAACAAACAAAAGCGTCATTCAGGTAATTATTATTTATCAACAACGAGCAAGCGACACCAATTTGCTGAACCTTCCTTTGGCTCTTGTGATATATAGTTTGTACCTAAATCATAACATTTTGATGCTCAAACATACAGGGA
	hom		ACTTAACCTGGATGCTTAAACTGAAATTTCTCTGCGAGCAATTCTTGGATTGTATGCACACTTACCACATAACATTCCTTCTCTTAATGGAACCAGATGGAATCCGCAGAGGCAGAACCAACAAACAAAAGCGTCATTCAGGTAATTATTATTTATCAACAACGAGCAAGCGACACCAATTTGCTGAACCTTCCTTTGGCTCTTGTGATATATAGTTTGTACCTAAATCATAACATTTTGATGCTCAAACATACAGGGA
	16:TTAAACTGAAATTTCTCTGCGAGCAATTCTTGGATTGTATGCACACTTACCACATAACATTCCTTCTCTTAATGGAACCAGATGGAATCCGCA>TGGATGG	29	ACTTAACCTGGATGCTGGATGG--------------------------------------------------------------------------------------GAGGCAGAACCAACAAACAAAAGCGTCATTCAGGTAATTATTATTTATCAACAACGAGCAAGCGACACCAATTTGCTGAACCTTCCTTTGGCTCTTGTGATATATAGTTTGTACCTAAATCATAACATTTTGATGCTCAAACATACAGGGA
	hom		ACTTAACCTGGATGCTTAAACTGAAATTTCTCTGCGAGCAATTCTTGGATTGTATGCACACTTACCACATAACATTCCTTCTCTTAATGGAACCAGATGGAATCCGCAGAGGCAGAACCAACAAACAAAAGCGTCATTCAGGTAATTATTATTTATCAACAACGAGCAAGCGACACCAATTTGCTGAACCTTCCTTTGGCTCTTGTGATATATAGTTTGTACCTAAATCATAACATTTTGATGCTCAAACATACAGGGA
	16:TTAAACTGAAATTTCTCTGCGAGCAATTCTTGGATTGTATGCACACTTACCACATAACATTCCTTCTCTTAATGGAACCAGATGGAATCCGCA>TGGATGG	7	ACTTAACCTGGATGCTGGATGG--------------------------------------------------------------------------------------GAGGCAGAACCAACAAACAAAAGCGTCATTCAGGTAATTATTATTTATCAACAACGAGCAAGCGACACCAATTTGCTGAACCTTCCTTTGGCTCTTGTGATATATAGTTTGTACCTAAATCATAACATTTTGATGCTCAAACATACAGGGA
	hom		ACTTAACCTGGATGCTTAAACTGAAATTTCTCTGCGAGCAATTCTTGGATTGTATGCACACTTACCACATAACATTCCTTCTCTTAATGGAACCAGATGGAATCCGCAGAGGCAGAACCAACAAACAAAAGCGTCATTCAGGTAATTATTATTTATCAACAACGAGCAAGCGACACCAATTTGCTGAACCTTCCTTTGGCTCTTGTGATATATAGTTTGTACCTAAATCATAACATTTTGATGCTCAAACATACAGGGA
	16:TTAAACTGAAATTTCTCTGCGAGCAATTCTTGGATTGTATGCACACTTACCACATAACATTCCTTCTCTTAATGGAACCAGATGGAATCCGCA>TGGATGG	6	ACTTAACCTGGATGCTGGATGG--------------------------------------------------------------------------------------GAGGCAGAACCAACAAACAAAAGCGTCATTCAGGTAATTATTATTTATCAACAACGAGCAAGCGACACCAATTTGCTGAACCTTCCTTTGGCTCTTGTGATATATAGTTTGTACCTAAATCATAACATTTTGATGCTCAAACATACAGGGA
	hom		ACTTAACCTGGATGCTTAAACTGAAATTTCTCTGCGAGCAATTCTTGGATTGTATGCACACTTACCACATAACATTCCTTCTCTTAATGGAACCAGATGGAATCCGCAGAGGCAGAACCAACAAACAAAAGCGTCATTCAGGTAATTATTATTTATCAACAACGAGCAAGCGACACCAATTTGCTGAACCTTCCTTTGGCTCTTGTGATATATAGTTTGTACCTAAATCATAACATTTTGATGCTCAAACATACAGGGA
	16:TTAAACTGAAATTTCTCTGCGAGCAATTCTTGGATTGTATGCACACTTACCACATAACATTCCTTCTCTTAATGGAACCAGATGGAATCCGCA>TGGATGG	3	ACTTAACCTGGATGCTGGATGG--------------------------------------------------------------------------------------GAGGCAGAACCAACAAACAAAAGCGTCATTCAGGTAATTATTATTTATCAACAACGAGCAAGCGACACCAATTTGCTGAACCTTCCTTTGGCTCTTGTGATATATAGTTTGTACCTAAATCATAACATTTTGATGCTCAAACATACAGGGA
	hom		ACTTAACCTGGATGCTTAAACTGAAATTTCTCTGCGAGCAATTCTTGGATTGTATGCACACTTACCACATAACATTCCTTCTCTTAATGGAACCAGATGGAATCCGCAGAGGCAGAACCAACAAACAAAAGCGTCATTCAGGTAATTATTATTTATCAACAACGAGCAAGCGACACCAATTTGCTGAACCTTCCTTTGGCTCTTGTGATATATAGTTTGTACCTAAATCATAACATTTTGATGCTCAAACATACAGGGA
	16:TTAAACTGAAATTTCTCTGCGAGCAATTCTTGGATTGTATGCACACTTACCACATAACATTCCTTCTCTTAATGGAACCAGATGGAATCCGCA>TGGATGG	3	ACTTAACCTGGATGCTGGATGG--------------------------------------------------------------------------------------GAGGCAGAACCAACAAACAAAAGCGTCATTCAGGTAATTATTATTTATCAACAACGAGCAAGCGACACCAATTTGCTGAACCTTCCTTTGGCTCTTGTGATATATAGTTTGTACCTAAATCATAACATTTTGATGCTCAAACATACAGGGA
	hom		ACTTAACCTGGATGCTTAAACTGAAATTTCTCTGCGAGCAATTCTTGGATTGTATGCACACTTACCACATAACATTCCTTCTCTTAATGGAACCAGATGGAATCCGCAGAGGCAGAACCAACAAACAAAAGCGTCATTCAGGTAATTATTATTTATCAACAACGAGCAAGCGACACCAATTTGCTGAACCTTCCTTTGGCTCTTGTGATATATAGTTTGTACCTAAATCATAACATTTTGATGCTCAAACATACAGGGA
	16:TTAAACTGAAATTTCTCTGCGAGCAATTCTTGGATTGTATGCACACTTACCACATAACATTCCTTCTCTTAATGGAACCAGATGGAATCCGCA>TGGATGG	4	ACTTAACCTGGATGCTGGATGG--------------------------------------------------------------------------------------GAGGCAGAACCAACAAACAAAAGCGTCATTCAGGTAATTATTATTTATCAACAACGAGCAAGCGACACCAATTTGCTGAACCTTCCTTTGGCTCTTGTGATATATAGTTTGTACCTAAATCATAACATTTTGATGCTCAAACATACAGGGA
	hom		ACTTAACCTGGATGCTTAAACTGAAATTTCTCTGCGAGCAATTCTTGGATTGTATGCACACTTACCACATAACATTCCTTCTCTTAATGGAACCAGATGGAATCCGCAGAGGCAGAACCAACAAACAAAAGCGTCATTCAGGTAATTATTATTTATCAACAACGAGCAAGCGACACCAATTTGCTGAACCTTCCTTTGGCTCTTGTGATATATAGTTTGTACCTAAATCATAACATTTTGATGCTCAAACATACAGGGA
	16:TTAAACTGAAATTTCTCTGCGAGCAATTCTTGGATTGTATGCACACTTACCACATAACATTCCTTCTCTTAATGGAACCAGATGGAATCCGCA>TGGATGG	3	ACTTAACCTGGATGCTGGATGG--------------------------------------------------------------------------------------GAGGCAGAACCAACAAACAAAAGCGTCATTCAGGTAATTATTATTTATCAACAACGAGCAAGCGACACCAATTTGCTGAACCTTCCTTTGGCTCTTGTGATATATAGTTTGTACCTAAATCATAACATTTTGATGCTCAAACATACAGGGA
	hom		ACTTAACCTGGATGCTTAAACTGAAATTTCTCTGCGAGCAATTCTTGGATTGTATGCACACTTACCACATAACATTCCTTCTCTTAATGGAACCAGATGGAATCCGCAGAGGCAGAACCAACAAACAAAAGCGTCATTCAGGTAATTATTATTTATCAACAACGAGCAAGCGACACCAATTTGCTGAACCTTCCTTTGGCTCTTGTGATATATAGTTTGTACCTAAATCATAACATTTTGATGCTCAAACATACAGGGA
	16:TTAAACTGAAATTTCTCTGCGAGCAATTCTTGGATTGTATGCACACTTACCACATAACATTCCTTCTCTTAATGGAACCAGATGGAATCCGCA>TGGATGG	6	ACTTAACCTGGATGCTGGATGG--------------------------------------------------------------------------------------GAGGCAGAACCAACAAACAAAAGCGTCATTCAGGTAATTATTATTTATCAACAACGAGCAAGCGACACCAATTTGCTGAACCTTCCTTTGGCTCTTGTGATATATAGTTTGTACCTAAATCATAACATTTTGATGCTCAAACATACAGGGA
	hom		ACTTAACCTGGATGCTTAAACTGAAATTTCTCTGCGAGCAATTCTTGGATTGTATGCACACTTACCACATAACATTCCTTCTCTTAATGGAACCAGATGGAATCCGCAGAGGCAGAACCAACAAACAAAAGCGTCATTCAGGTAATTATTATTTATCAACAACGAGCAAGCGACACCAATTTGCTGAACCTTCCTTTGGCTCTTGTGATATATAGTTTGTACCTAAATCATAACATTTTGATGCTCAAACATACAGGGA
	16:TTAAACTGAAATTTCTCTGCGAGCAATTCTTGGATTGTATGCACACTTACCACATAACATTCCTTCTCTTAATGGAACCAGATGGAATCCGCA>TGGATGG	4	ACTTAACCTGGATGCTGGATGG--------------------------------------------------------------------------------------GAGGCAGAACCAACAAACAAAAGCGTCATTCAGGTAATTATTATTTATCAACAACGAGCAAGCGACACCAATTTGCTGAACCTTCCTTTGGCTCTTGTGATATATAGTTTGTACCTAAATCATAACATTTTGATGCTCAAACATACAGGGA
	hom		ACTTAACCTGGATGCTTAAACTGAAATTTCTCTGCGAGCAATTCTTGGATTGTATGCACACTTACCACATAACATTCCTTCTCTTAATGGAACCAGATGGAATCCGCAGAGGCAGAACCAACAAACAAAAGCGTCATTCAGGTAATTATTATTTATCAACAACGAGCAAGCGACACCAATTTGCTGAACCTTCCTTTGGCTCTTGTGATATATAGTTTGTACCTAAATCATAACATTTTGATGCTCAAACATACAGGGA
	16:TTAAACTGAAATTTCTCTGCGAGCAATTCTTGGATTGTATGCACACTTACCACATAACATTCCTTCTCTTAATGGAACCAGATGGAATCCGCA>TGGATGG	3	ACTTAACCTGGATGCTGGATGG--------------------------------------------------------------------------------------GAGGCAGAACCAACAAACAAAAGCGTCATTCAGGTAATTATTATTTATCAACAACGAGCAAGCGACACCAATTTGCTGAACCTTCCTTTGGCTCTTGTGATATATAGTTTGTACCTAAATCATAACATTTTGATGCTCAAACATACAGGGA
	hom		ACTTAACCTGGATGCTTAAACTGAAATTTCTCTGCGAGCAATTCTTGGATTGTATGCACACTTACCACATAACATTCCTTCTCTTAATGGAACCAGATGGAATCCGCAGAGGCAGAACCAACAAACAAAAGCGTCATTCAGGTAATTATTATTTATCAACAACGAGCAAGCGACACCAATTTGCTGAACCTTCCTTTGGCTCTTGTGATATATAGTTTGTACCTAAATCATAACATTTTGATGCTCAAACATACAGGGA
	16:TTAAACTGAAATTTCTCTGCGAGCAATTCTTGGATTGTATGCACACTTACCACATAACATTCCTTCTCTTAATGGAACCAGATGGAATCCGCA>TGGATGG	8	ACTTAACCTGGATGCTGGATGG--------------------------------------------------------------------------------------GAGGCAGAACCAACAAACAAAAGCGTCATTCAGGTAATTATTATTTATCAACAACGAGCAAGCGACACCAATTTGCTGAACCTTCCTTTGGCTCTTGTGATATATAGTTTGTACCTAAATCATAACATTTTGATGCTCAAACATACAGGGA
	hom		ACTTAACCTGGATGCTTAAACTGAAATTTCTCTGCGAGCAATTCTTGGATTGTATGCACACTTACCACATAACATTCCTTCTCTTAATGGAACCAGATGGAATCCGCAGAGGCAGAACCAACAAACAAAAGCGTCATTCAGGTAATTATTATTTATCAACAACGAGCAAGCGACACCAATTTGCTGAACCTTCCTTTGGCTCTTGTGATATATAGTTTGTACCTAAATCATAACATTTTGATGCTCAAACATACAGGGA
	16:TTAAACTGAAATTTCTCTGCGAGCAATTCTTGGATTGTATGCACACTTACCACATAACATTCCTTCTCTTAATGGAACCAGATGGAATCCGCA>TGGATGG	6	ACTTAACCTGGATGCTGGATGG--------------------------------------------------------------------------------------GAGGCAGAACCAACAAACAAAAGCGTCATTCAGGTAATTATTATTTATCAACAACGAGCAAGCGACACCAATTTGCTGAACCTTCCTTTGGCTCTTGTGATATATAGTTTGTACCTAAATCATAACATTTTGATGCTCAAACATACAGGGA
	hom		ACTTAACCTGGATGCTTAAACTGAAATTTCTCTGCGAGCAATTCTTGGATTGTATGCACACTTACCACATAACATTCCTTCTCTTAATGGAACCAGATGGAATCCGCAGAGGCAGAACCAACAAACAAAAGCGTCATTCAGGTAATTATTATTTATCAACAACGAGCAAGCGACACCAATTTGCTGAACCTTCCTTTGGCTCTTGTGATATATAGTTTGTACCTAAATCATAACATTTTGATGCTCAAACATACAGGGA
	16:TTAAACTGAAATTTCTCTGCGAGCAATTCTTGGATTGTATGCACACTTACCACATAACATTCCTTCTCTTAATGGAACCAGATGGAATCCGCA>TGGATGG	3	ACTTAACCTGGATGCTGGATGG--------------------------------------------------------------------------------------GAGGCAGAACCAACAAACAAAAGCGTCATTCAGGTAATTATTATTTATCAACAACGAGCAAGCGACACCAATTTGCTGAACCTTCCTTTGGCTCTTGTGATATATAGTTTGTACCTAAATCATAACATTTTGATGCTCAAACATACAGGGA
	hom		ACTTAACCTGGATGCTTAAACTGAAATTTCTCTGCGAGCAATTCTTGGATTGTATGCACACTTACCACATAACATTCCTTCTCTTAATGGAACCAGATGGAATCCGCAGAGGCAGAACCAACAAACAAAAGCGTCATTCAGGTAATTATTATTTATCAACAACGAGCAAGCGACACCAATTTGCTGAACCTTCCTTTGGCTCTTGTGATATATAGTTTGTACCTAAATCATAACATTTTGATGCTCAAACATACAGGGA
	16:TTAAACTGAAATTTCTCTGCGAGCAATTCTTGGATTGTATGCACACTTACCACATAACATTCCTTCTCTTAATGGAACCAGATGGAATCCGCA>TGGATGG	15	ACTTAACCTGGATGCTGGATGG--------------------------------------------------------------------------------------GAGGCAGAACCAACAAACAAAAGCGTCATTCAGGTAATTATTATTTATCAACAACGAGCAAGCGACACCAATTTGCTGAACCTTCCTTTGGCTCTTGTGATATATAGTTTGTACCTAAATCATAACATTTTGATGCTCAAACATACAGGGA
	hom		ACTTAACCTGGATGCTTAAACTGAAATTTCTCTGCGAGCAATTCTTGGATTGTATGCACACTTACCACATAACATTCCTTCTCTTAATGGAACCAGATGGAATCCGCAGAGGCAGAACCAACAAACAAAAGCGTCATTCAGGTAATTATTATTTATCAACAACGAGCAAGCGACACCAATTTGCTGAACCTTCCTTTGGCTCTTGTGATATATAGTTTGTACCTAAATCATAACATTTTGATGCTCAAACATACAGGGA
	16:TTAAACTGAAATTTCTCTGCGAGCAATTCTTGGATTGTATGCACACTTACCACATAACATTCCTTCTCTTAATGGAACCAGATGGAATCCGCA>TGGATGG	7	ACTTAACCTGGATGCTGGATGG--------------------------------------------------------------------------------------GAGGCAGAACCAACAAACAAAAGCGTCATTCAGGTAATTATTATTTATCAACAACGAGCAAGCGACACCAATTTGCTGAACCTTCCTTTGGCTCTTGTGATATATAGTTTGTACCTAAATCATAACATTTTGATGCTCAAACATACAGGGA
	hom		ACTTAACCTGGATGCTTAAACTGAAATTTCTCTGCGAGCAATTCTTGGATTGTATGCACACTTACCACATAACATTCCTTCTCTTAATGGAACCAGATGGAATCCGCAGAGGCAGAACCAACAAACAAAAGCGTCATTCAGGTAATTATTATTTATCAACAACGAGCAAGCGACACCAATTTGCTGAACCTTCCTTTGGCTCTTGTGATATATAGTTTGTACCTAAATCATAACATTTTGATGCTCAAACATACAGGGA
	16:TTAAACTGAAATTTCTCTGCGAGCAATTCTTGGATTGTATGCACACTTACCACATAACATTCCTTCTCTTAATGGAACCAGATGGAATCCGCA>TGGATGG	5	ACTTAACCTGGATGCTGGATGG--------------------------------------------------------------------------------------GAGGCAGAACCAACAAACAAAAGCGTCATTCAGGTAATTATTATTTATCAACAACGAGCAAGCGACACCAATTTGCTGAACCTTCCTTTGGCTCTTGTGATATATAGTTTGTACCTAAATCATAACATTTTGATGCTCAAACATACAGGGA
	hom		ACTTAACCTGGATGCTTAAACTGAAATTTCTCTGCGAGCAATTCTTGGATTGTATGCACACTTACCACATAACATTCCTTCTCTTAATGGAACCAGATGGAATCCGCAGAGGCAGAACCAACAAACAAAAGCGTCATTCAGGTAATTATTATTTATCAACAACGAGCAAGCGACACCAATTTGCTGAACCTTCCTTTGGCTCTTGTGATATATAGTTTGTACCTAAATCATAACATTTTGATGCTCAAACATACAGGGA
	16:TTAAACTGAAATTTCTCTGCGAGCAATTCTTGGATTGTATGCACACTTACCACATAACATTCCTTCTCTTAATGGAACCAGATGGAATCCGCA>TGGATGG	15	ACTTAACCTGGATGCTGGATGG--------------------------------------------------------------------------------------GAGGCAGAACCAACAAACAAAAGCGTCATTCAGGTAATTATTATTTATCAACAACGAGCAAGCGACACCAATTTGCTGAACCTTCCTTTGGCTCTTGTGATATATAGTTTGTACCTAAATCATAACATTTTGATGCTCAAACATACAGGGA
	hom		ACTTAACCTGGATGCTTAAACTGAAATTTCTCTGCGAGCAATTCTTGGATTGTATGCACACTTACCACATAACATTCCTTCTCTTAATGGAACCAGATGGAATCCGCAGAGGCAGAACCAACAAACAAAAGCGTCATTCAGGTAATTATTATTTATCAACAACGAGCAAGCGACACCAATTTGCTGAACCTTCCTTTGGCTCTTGTGATATATAGTTTGTACCTAAATCATAACATTTTGATGCTCAAACATACAGGGA
	16:TTAAACTGAAATTTCTCTGCGAGCAATTCTTGGATTGTATGCACACTTACCACATAACATTCCTTCTCTTAATGGAACCAGATGGAATCCGCA>TGGATGG	18	ACTTAACCTGGATGCTGGATGG--------------------------------------------------------------------------------------GAGGCAGAACCAACAAACAAAAGCGTCATTCAGGTAATTATTATTTATCAACAACGAGCAAGCGACACCAATTTGCTGAACCTTCCTTTGGCTCTTGTGATATATAGTTTGTACCTAAATCATAACATTTTGATGCTCAAACATACAGGGA
	hom		ACTTAACCTGGATGCTTAAACTGAAATTTCTCTGCGAGCAATTCTTGGATTGTATGCACACTTACCACATAACATTCCTTCTCTTAATGGAACCAGATGGAATCCGCAGAGGCAGAACCAACAAACAAAAGCGTCATTCAGGTAATTATTATTTATCAACAACGAGCAAGCGACACCAATTTGCTGAACCTTCCTTTGGCTCTTGTGATATATAGTTTGTACCTAAATCATAACATTTTGATGCTCAAACATACAGGGA
	16:TTAAACTGAAATTTCTCTGCGAGCAATTCTTGGATTGTATGCACACTTACCACATAACATTCCTTCTCTTAATGGAACCAGATGGAATCCGCA>TGGATGG	5	ACTTAACCTGGATGCTGGATGG--------------------------------------------------------------------------------------GAGGCAGAACCAACAAACAAAAGCGTCATTCAGGTAATTATTATTTATCAACAACGAGCAAGCGACACCAATTTGCTGAACCTTCCTTTGGCTCTTGTGATATATAGTTTGTACCTAAATCATAACATTTTGATGCTCAAACATACAGGGA
	hom		ACTTAACCTGGATGCTTAAACTGAAATTTCTCTGCGAGCAATTCTTGGATTGTATGCACACTTACCACATAACATTCCTTCTCTTAATGGAACCAGATGGAATCCGCAGAGGCAGAACCAACAAACAAAAGCGTCATTCAGGTAATTATTATTTATCAACAACGAGCAAGCGACACCAATTTGCTGAACCTTCCTTTGGCTCTTGTGATATATAGTTTGTACCTAAATCATAACATTTTGATGCTCAAACATACAGGGA
	16:TTAAACTGAAATTTCTCTGCGAGCAATTCTTGGATTGTAT>TCGGAGTGA;64:ACCACATAACATTCCTTCTCTTAATGGAACCAGATGGAATCCGCAGAGGCAGAACCAACAAACAAAAGCGTCATTCAGGTAATTATTATTTATCAACAACGAGCAAGCGACACCAATT>AACCTGGA	3	ACTTAACCTGGATGCTCGGAGTGA-------------------------------GCACACTTAACCTGGA--------------------------------------------------------------------------------------------------------------TGCTGAACCTTCCTTTGGCTCTTGTGATATATAGTTTGTACCTAAATCATAACATTTTGATGCTCAAACATACAGGGA
Plate 10	hom		ACTTAACCTGGATGCTTAAACTGAAATTTCTCTGCGAGCAATTCTTGGATTGTATGCACACTTACCACATAACATTCCTTCTCTTAATGGAACCAGATGGAATCCGCAGAGGCAGAACCAACAAACAAAAGCGTCATTCAGGTAATTATTATTTATCAACAACGAGCAAGCGACACCAATTTGCTGAACCTTCCTTTGGCTCTTGTGATATATAGTTTGTACCTAAATCATAACATTTTGATGCTCAAACATACAGGGA
	16:TTAAACTGAAATTTCTCTGCGAGCAATTCTTGGATTGTATGCACACTTACCACATAACATTCCTTCTCTTAATGGAACCAGATGGAATCCGCA>TGGATGG	4	ACTTAACCTGGATGCTGGATGG--------------------------------------------------------------------------------------GAGGCAGAACCAACAAACAAAAGCGTCATTCAGGTAATTATTATTTATCAACAACGAGCAAGCGACACCAATTTGCTGAACCTTCCTTTGGCTCTTGTGATATATAGTTTGTACCTAAATCATAACATTTTGATGCTCAAACATACAGGGA
	hom		ACTTAACCTGGATGCTTAAACTGAAATTTCTCTGCGAGCAATTCTTGGATTGTATGCACACTTACCACATAACATTCCTTCTCTTAATGGAACCAGATGGAATCCGCAGAGGCAGAACCAACAAACAAAAGCGTCATTCAGGTAATTATTATTTATCAACAACGAGCAAGCGACACCAATTTGCTGAACCTTCCTTTGGCTCTTGTGATATATAGTTTGTACCTAAATCATAACATTTTGATGCTCAAACATACAGGGA
	16:TTAAACTGAAATTTCTCTGCGAGCAATTCTTGGATTGTATGCACACTTACCACATAACATTCCTTCTCTTAATGGAACCAGATGGAATCCGCA>TGGATGG	3	ACTTAACCTGGATGCTGGATGG--------------------------------------------------------------------------------------GAGGCAGAACCAACAAACAAAAGCGTCATTCAGGTAATTATTATTTATCAACAACGAGCAAGCGACACCAATTTGCTGAACCTTCCTTTGGCTCTTGTGATATATAGTTTGTACCTAAATCATAACATTTTGATGCTCAAACATACAGGGA
	hom		ACTTAACCTGGATGCTTAAACTGAAATTTCTCTGCGAGCAATTCTTGGATTGTATGCACACTTACCACATAACATTCCTTCTCTTAATGGAACCAGATGGAATCCGCAGAGGCAGAACCAACAAACAAAAGCGTCATTCAGGTAATTATTATTTATCAACAACGAGCAAGCGACACCAATTTGCTGAACCTTCCTTTGGCTCTTGTGATATATAGTTTGTACCTAAATCATAACATTTTGATGCTCAAACATACAGGGA
	16:TTAAACTGAAATTTCTCTGCGAGCAATTCTTGGATTGTATGCACACTTACCACATAACATTCCTTCTCTTAATGGAACCAGATGGAATCCGCA>TGGATGG	4	ACTTAACCTGGATGCTGGATGG--------------------------------------------------------------------------------------GAGGCAGAACCAACAAACAAAAGCGTCATTCAGGTAATTATTATTTATCAACAACGAGCAAGCGACACCAATTTGCTGAACCTTCCTTTGGCTCTTGTGATATATAGTTTGTACCTAAATCATAACATTTTGATGCTCAAACATACAGGGA
	hom		ACTTAACCTGGATGCTTAAACTGAAATTTCTCTGCGAGCAATTCTTGGATTGTATGCACACTTACCACATAACATTCCTTCTCTTAATGGAACCAGATGGAATCCGCAGAGGCAGAACCAACAAACAAAAGCGTCATTCAGGTAATTATTATTTATCAACAACGAGCAAGCGACACCAATTTGCTGAACCTTCCTTTGGCTCTTGTGATATATAGTTTGTACCTAAATCATAACATTTTGATGCTCAAACATACAGGGA
	16:TTAAACTGAAATTTCTCTGCGAGCAATTCTTGGATTGTAT>TCGGAGTGA;64:ACCACATAACATTCCTTCTCTTAATGGAACCAGATGGAATCCGCAGAGGCAGAACCAACAAACAAAAGCGTCATTCAGGTAATTATTATTTATCAACAACGAGCAAGCGACACCAATT>AACCTGGA	4	ACTTAACCTGGATGCTCGGAGTGA-------------------------------GCACACTTAACCTGGA--------------------------------------------------------------------------------------------------------------TGCTGAACCTTCCTTTGGCTCTTGTGATATATAGTTTGTACCTAAATCATAACATTTTGATGCTCAAACATACAGGGA
	hom		ACTTAACCTGGATGCTTAAACTGAAATTTCTCTGCGAGCAATTCTTGGATTGTATGCACACTTACCACATAACATTCCTTCTCTTAATGGAACCAGATGGAATCCGCAGAGGCAGAACCAACAAACAAAAGCGTCATTCAGGTAATTATTATTTATCAACAACGAGCAAGCGACACCAATTTGCTGAACCTTCCTTTGGCTCTTGTGATATATAGTTTGTACCTAAATCATAACATTTTGATGCTCAAACATACAGGGA
	16:TTAAACTGAAATTTCTCTGCGAGCAATTCTTGGATTGTATGCACACTTACCACATAACATTCCTTCTCTTAATGGAACCAGATGGAATCCGCA>TGGATGG	3	ACTTAACCTGGATGCTGGATGG--------------------------------------------------------------------------------------GAGGCAGAACCAACAAACAAAAGCGTCATTCAGGTAATTATTATTTATCAACAACGAGCAAGCGACACCAATTTGCTGAACCTTCCTTTGGCTCTTGTGATATATAGTTTGTACCTAAATCATAACATTTTGATGCTCAAACATACAGGGA
	hom		ACTTAACCTGGATGCTTAAACTGAAATTTCTCTGCGAGCAATTCTTGGATTGTATGCACACTTACCACATAACATTCCTTCTCTTAATGGAACCAGATGGAATCCGCAGAGGCAGAACCAACAAACAAAAGCGTCATTCAGGTAATTATTATTTATCAACAACGAGCAAGCGACACCAATTTGCTGAACCTTCCTTTGGCTCTTGTGATATATAGTTTGTACCTAAATCATAACATTTTGATGCTCAAACATACAGGGA
	16:TTAAACTGAAATTTCTCTGCGAGCAATTCTTGGATTGTAT>TCGGAGTGA;64:ACCACATAACATTCCTTCTCTTAATGGAACCAGATGGAATCCGCAGAGGCAGAACCAACAAACAAAAGCGTCATTCAGGTAATTATTATTTATCAACAACGAGCAAGCGACACCAATT>AACCTGGA	4	ACTTAACCTGGATGCTCGGAGTGA-------------------------------GCACACTTAACCTGGA--------------------------------------------------------------------------------------------------------------TGCTGAACCTTCCTTTGGCTCTTGTGATATATAGTTTGTACCTAAATCATAACATTTTGATGCTCAAACATACAGGGA
	bia		ACTTAACCTGGATGCTTAAACTGAAATTTCTCTGCGAGCAATTCTTGGATTGTATGCACACTTACCACATAACATTCCTTCTCTTAATGGAACCAGATGGAATCCGCAGAGGCAGAACCAACAAACAAAAGCGTCATTCAGGTAATTATTATTTATCAACAACGAGCAAGCGACACCAATTTGCTGAACCTTCCTTTGGCTCTTGTGATATATAGTTTGTACCTAAATCATAACATTTTGATGCTCAAACATACAGGGA
	16:TTAAACTGAAATTTCTCTGCGAGCAATTCTTGGATTGTATGCACACTTACCACATAACATTCCTTCTCTTAATGGAACCAGATGGAATCCGCA>TGGATGG	19	ACTTAACCTGGATGCTGGATGG--------------------------------------------------------------------------------------GAGGCAGAACCAACAAACAAAAGCGTCATTCAGGTAATTATTATTTATCAACAACGAGCAAGCGACACCAATTTGCTGAACCTTCCTTTGGCTCTTGTGATATATAGTTTGTACCTAAATCATAACATTTTGATGCTCAAACATACAGGGA
	16:TTAAACTGAAATTTCTCTGCGAGCAATTCTTGGATTGTAT>TCGGAGTGA;64:ACCACATAACATTCCTTCTCTTAATGGAACCAGATGGAATCCGCAGAGGCAGAACCAACAAACAAAAGCGTCATTCAGGTAATTATTATTTATCAACAACGAGCAAGCGACACCAATT>AACCTGGA	5	ACTTAACCTGGATGCTCGGAGTGA-------------------------------GCACACTTAACCTGGA--------------------------------------------------------------------------------------------------------------TGCTGAACCTTCCTTTGGCTCTTGTGATATATAGTTTGTACCTAAATCATAACATTTTGATGCTCAAACATACAGGGA
	hom		ACTTAACCTGGATGCTTAAACTGAAATTTCTCTGCGAGCAATTCTTGGATTGTATGCACACTTACCACATAACATTCCTTCTCTTAATGGAACCAGATGGAATCCGCAGAGGCAGAACCAACAAACAAAAGCGTCATTCAGGTAATTATTATTTATCAACAACGAGCAAGCGACACCAATTTGCTGAACCTTCCTTTGGCTCTTGTGATATATAGTTTGTACCTAAATCATAACATTTTGATGCTCAAACATACAGGGA
	16:TTAAACTGAAATTTCTCTGCGAGCAATTCTTGGATTGTATGCACACTTACCACATAACATTCCTTCTCTTAATGGAACCAGATGGAATCCGCA>TGGATGG	4	ACTTAACCTGGATGCTGGATGG--------------------------------------------------------------------------------------GAGGCAGAACCAACAAACAAAAGCGTCATTCAGGTAATTATTATTTATCAACAACGAGCAAGCGACACCAATTTGCTGAACCTTCCTTTGGCTCTTGTGATATATAGTTTGTACCTAAATCATAACATTTTGATGCTCAAACATACAGGGA
	bia		ACTTAACCTGGATGCTTAAACTGAAATTTCTCTGCGAGCAATTCTTGGATTGTATGCACACTTACCACATAACATTCCTTCTCTTAATGGAACCAGATGGAATCCGCAGAGGCAGAACCAACAAACAAAAGCGTCATTCAGGTAATTATTATTTATCAACAACGAGCAAGCGACACCAATTTGCTGAACCTTCCTTTGGCTCTTGTGATATATAGTTTGTACCTAAATCATAACATTTTGATGCTCAAACATACAGGGA
	16:TTAAACTGAAATTTCTCTGCGAGCAATTCTTGGATTGTAT>TCGGAGTGA;64:ACCACATAACATTCCTTCTCTTAATGGAACCAGATGGAATCCGCAGAGGCAGAACCAACAAACAAAAGCGTCATTCAGGTAATTATTATTTATCAACAACGAGCAAGCGACACCAATT>AACCTGGA	5	ACTTAACCTGGATGCTCGGAGTGA-------------------------------GCACACTTAACCTGGA--------------------------------------------------------------------------------------------------------------TGCTGAACCTTCCTTTGGCTCTTGTGATATATAGTTTGTACCTAAATCATAACATTTTGATGCTCAAACATACAGGGA
	16:TTAAACTGAAATTTCTCTGCGAGCAATTCTTGGATTGTATGCACACTTACCACATAACATTCCTTCTCTTAATGGAACCAGATGGAATCCGCA>TGGATGG	4	ACTTAACCTGGATGCTGGATGG--------------------------------------------------------------------------------------GAGGCAGAACCAACAAACAAAAGCGTCATTCAGGTAATTATTATTTATCAACAACGAGCAAGCGACACCAATTTGCTGAACCTTCCTTTGGCTCTTGTGATATATAGTTTGTACCTAAATCATAACATTTTGATGCTCAAACATACAGGGA
	hom		ACTTAACCTGGATGCTTAAACTGAAATTTCTCTGCGAGCAATTCTTGGATTGTATGCACACTTACCACATAACATTCCTTCTCTTAATGGAACCAGATGGAATCCGCAGAGGCAGAACCAACAAACAAAAGCGTCATTCAGGTAATTATTATTTATCAACAACGAGCAAGCGACACCAATTTGCTGAACCTTCCTTTGGCTCTTGTGATATATAGTTTGTACCTAAATCATAACATTTTGATGCTCAAACATACAGGGA
	16:TTAAACTGAAATTTCTCTGCGAGCAATTCTTGGATTGTAT>TCGGAGTGA;64:ACCACATAACATTCCTTCTCTTAATGGAACCAGATGGAATCCGCAGAGGCAGAACCAACAAACAAAAGCGTCATTCAGGTAATTATTATTTATCAACAACGAGCAAGCGACACCAATT>AACCTGGA	3	ACTTAACCTGGATGCTCGGAGTGA-------------------------------GCACACTTAACCTGGA--------------------------------------------------------------------------------------------------------------TGCTGAACCTTCCTTTGGCTCTTGTGATATATAGTTTGTACCTAAATCATAACATTTTGATGCTCAAACATACAGGGA
	bia		ACTTAACCTGGATGCTTAAACTGAAATTTCTCTGCGAGCAATTCTTGGATTGTATGCACACTTACCACATAACATTCCTTCTCTTAATGGAACCAGATGGAATCCGCAGAGGCAGAACCAACAAACAAAAGCGTCATTCAGGTAATTATTATTTATCAACAACGAGCAAGCGACACCAATTTGCTGAACCTTCCTTTGGCTCTTGTGATATATAGTTTGTACCTAAATCATAACATTTTGATGCTCAAACATACAGGGA
	16:TTAAACTGAAATTTCTCTGCGAGCAATTCTTGGATTGTAT>TCGGAGTGA;64:ACCACATAACATTCCTTCTCTTAATGGAACCAGATGGAATCCGCAGAGGCAGAACCAACAAACAAAAGCGTCATTCAGGTAATTATTATTTATCAACAACGAGCAAGCGACACCAATT>AACCTGGA	8	ACTTAACCTGGATGCTCGGAGTGA-------------------------------GCACACTTAACCTGGA--------------------------------------------------------------------------------------------------------------TGCTGAACCTTCCTTTGGCTCTTGTGATATATAGTTTGTACCTAAATCATAACATTTTGATGCTCAAACATACAGGGA
	16:TTAAACTGAAATTTCTCTGCGAGCAATTCTTGGATTGTATGCACACTTACCACATAACATTCCTTCTCTTAATGGAACCAGATGGAATCCGCA>TGGATGG	6	ACTTAACCTGGATGCTGGATGG--------------------------------------------------------------------------------------GAGGCAGAACCAACAAACAAAAGCGTCATTCAGGTAATTATTATTTATCAACAACGAGCAAGCGACACCAATTTGCTGAACCTTCCTTTGGCTCTTGTGATATATAGTTTGTACCTAAATCATAACATTTTGATGCTCAAACATACAGGGA
	hom		ACTTAACCTGGATGCTTAAACTGAAATTTCTCTGCGAGCAATTCTTGGATTGTATGCACACTTACCACATAACATTCCTTCTCTTAATGGAACCAGATGGAATCCGCAGAGGCAGAACCAACAAACAAAAGCGTCATTCAGGTAATTATTATTTATCAACAACGAGCAAGCGACACCAATTTGCTGAACCTTCCTTTGGCTCTTGTGATATATAGTTTGTACCTAAATCATAACATTTTGATGCTCAAACATACAGGGA
	16:TTAAACTGAAATTTCTCTGCGAGCAATTCTTGGATTGTATGCACACTTACCACATAACATTCCTTCTCTTAATGGAACCAGATGGAATCCGCA>TGGATGG;191:T>C	3	ACTTAACCTGGATGCTGGATGG--------------------------------------------------------------------------------------GAGGCAGAACCAACAAACAAAAGCGTCATTCAGGTAATTATTATTTATCAACAACGAGCAAGCGACACCAATTTGCTGAACCCTCCTTTGGCTCTTGTGATATATAGTTTGTACCTAAATCATAACATTTTGATGCTCAAACATACAGGGA
	bia		ACTTAACCTGGATGCTTAAACTGAAATTTCTCTGCGAGCAATTCTTGGATTGTATGCACACTTACCACATAACATTCCTTCTCTTAATGGAACCAGATGGAATCCGCAGAGGCAGAACCAACAAACAAAAGCGTCATTCAGGTAATTATTATTTATCAACAACGAGCAAGCGACACCAATTTGCTGAACCTTCCTTTGGCTCTTGTGATATATAGTTTGTACCTAAATCATAACATTTTGATGCTCAAACATACAGGGA
	16:TTAAACTGAAATTTCTCTGCGAGCAATTCTTGGATTGTAT>TCGGAGTGA;64:ACCACATAACATTCCTTCTCTTAATGGAACCAGATGGAATCCGCAGAGGCAGAACCAACAAACAAAAGCGTCATTCAGGTAATTATTATTTATCAACAACGAGCAAGCGACACCAATT>AACCTGGA	6	ACTTAACCTGGATGCTCGGAGTGA-------------------------------GCACACTTAACCTGGA--------------------------------------------------------------------------------------------------------------TGCTGAACCTTCCTTTGGCTCTTGTGATATATAGTTTGTACCTAAATCATAACATTTTGATGCTCAAACATACAGGGA
	16:TTAAACTGAAATTTCTCTGCGAGCAATTCTTGGATTGTATGCACACTTACCACATAACATTCCTTCTCTTAATGGAACCAGATGGAATCCGCA>TGGATGG;168:A>G	3	ACTTAACCTGGATGCTGGATGG--------------------------------------------------------------------------------------GAGGCAGAACCAACAAACAAAAGCGTCATTCAGGTAATTATTATTTATCAACAACGAGCGAGCGACACCAATTTGCTGAACCTTCCTTTGGCTCTTGTGATATATAGTTTGTACCTAAATCATAACATTTTGATGCTCAAACATACAGGGA
	hom		ACTTAACCTGGATGCTTAAACTGAAATTTCTCTGCGAGCAATTCTTGGATTGTATGCACACTTACCACATAACATTCCTTCTCTTAATGGAACCAGATGGAATCCGCAGAGGCAGAACCAACAAACAAAAGCGTCATTCAGGTAATTATTATTTATCAACAACGAGCAAGCGACACCAATTTGCTGAACCTTCCTTTGGCTCTTGTGATATATAGTTTGTACCTAAATCATAACATTTTGATGCTCAAACATACAGGGA
	16:TTAAACTGAAATTTCTCTGCGAGCAATTCTTGGATTGTAT>TCGGAGTGA;64:ACCACATAACATTCCTTCTCTTAATGGAACCAGATGGAATCCGCAGAGGCAGAACCAACAAACAAAAGCGTCATTCAGGTAATTATTATTTATCAACAACGAGCAAGCGACACCAATT>AACCTGGA	3	ACTTAACCTGGATGCTCGGAGTGA-------------------------------GCACACTTAACCTGGA--------------------------------------------------------------------------------------------------------------TGCTGAACCTTCCTTTGGCTCTTGTGATATATAGTTTGTACCTAAATCATAACATTTTGATGCTCAAACATACAGGGA
Plate 11	hom		ACTTAACCTGGATGCTTAAACTGAAATTTCTCTGCGAGCAATTCTTGGATTGTATGCACACTTACCACATAACATTCCTTCTCTTAATGGAACCAGATGGAATCCGCAGAGGCAGAACCAACAAACAAAAGCGTCATTCAGGTAATTATTATTTATCAACAACGAGCAAGCGACACCAATTTGCTGAACCTTCCTTTGGCTCTTGTGATATATAGTTTGTACCTAAATCATAACATTTTGATGCTCAAACATACAGGGA
	16:TTAAACTGAAATTTCTCTGCGAGCAATTCTTGGATTGTAT>TCGGAGTGA;64:ACCACATAACATTCCTTCTCTTAATGGAACCAGATGGAATCCGCAGAGGCAGAACCAACAAACAAAAGCGTCATTCAGGTAATTATTATTTATCAACAACGAGCAAGCGACACCAATT>AACCTGGA	3	ACTTAACCTGGATGCTCGGAGTGA-------------------------------GCACACTTAACCTGGA--------------------------------------------------------------------------------------------------------------TGCTGAACCTTCCTTTGGCTCTTGTGATATATAGTTTGTACCTAAATCATAACATTTTGATGCTCAAACATACAGGGA
	hom		ACTTAACCTGGATGCTTAAACTGAAATTTCTCTGCGAGCAATTCTTGGATTGTATGCACACTTACCACATAACATTCCTTCTCTTAATGGAACCAGATGGAATCCGCAGAGGCAGAACCAACAAACAAAAGCGTCATTCAGGTAATTATTATTTATCAACAACGAGCAAGCGACACCAATTTGCTGAACCTTCCTTTGGCTCTTGTGATATATAGTTTGTACCTAAATCATAACATTTTGATGCTCAAACATACAGGGA
	16:TTAAACTGAAATTTCTCTGCGAGCAATTCTTGGATTGTAT>TCGGAGTGA;64:ACCACATAACATTCCTTCTCTTAATGGAACCAGATGGAATCCGCAGAGGCAGAACCAACAAACAAAAGCGTCATTCAGGTAATTATTATTTATCAACAACGAGCAAGCGACACCAATT>AACCTGGA	4	ACTTAACCTGGATGCTCGGAGTGA-------------------------------GCACACTTAACCTGGA--------------------------------------------------------------------------------------------------------------TGCTGAACCTTCCTTTGGCTCTTGTGATATATAGTTTGTACCTAAATCATAACATTTTGATGCTCAAACATACAGGGA
	hom		ACTTAACCTGGATGCTTAAACTGAAATTTCTCTGCGAGCAATTCTTGGATTGTATGCACACTTACCACATAACATTCCTTCTCTTAATGGAACCAGATGGAATCCGCAGAGGCAGAACCAACAAACAAAAGCGTCATTCAGGTAATTATTATTTATCAACAACGAGCAAGCGACACCAATTTGCTGAACCTTCCTTTGGCTCTTGTGATATATAGTTTGTACCTAAATCATAACATTTTGATGCTCAAACATACAGGGA
	16:TTAAACTGAAATTTCTCTGCGAGCAATTCTTGGATTGTAT>TCGGAGTGA;64:ACCACATAACATTCCTTCTCTTAATGGAACCAGATGGAATCCGCAGAGGCAGAACCAACAAACAAAAGCGTCATTCAGGTAATTATTATTTATCAACAACGAGCAAGCGACACCAATT>AACCTGGA	4	ACTTAACCTGGATGCTCGGAGTGA-------------------------------GCACACTTAACCTGGA--------------------------------------------------------------------------------------------------------------TGCTGAACCTTCCTTTGGCTCTTGTGATATATAGTTTGTACCTAAATCATAACATTTTGATGCTCAAACATACAGGGA
Plate 12	hom		ACTTAACCTGGATGCTTAAACTGAAATTTCTCTGCGAGCAATTCTTGGATTGTATGCACACTTACCACATAACATTCCTTCTCTTAATGGAACCAGATGGAATCCGCAGAGGCAGAACCAACAAACAAAAGCGTCATTCAGGTAATTATTATTTATCAACAACGAGCAAGCGACACCAATTTGCTGAACCTTCCTTTGGCTCTTGTGATATATAGTTTGTACCTAAATCATAACATTTTGATGCTCAAACATACAGGGA
	16:TTAAACTGAAATTTCTCTGCGAGCAATTCTTGGATTGTAT>TCGGAGTGA;64:ACCACATAACATTCCTTCTCTTAATGGAACCAGATGGAATCCGCAGAGGCAGAACCAACAAACAAAAGCGTCATTCAGGTAATTATTATTTATCAACAACGAGCAAGCGACACCAATT>AACCTGGA	5	ACTTAACCTGGATGCTCGGAGTGA-------------------------------GCACACTTAACCTGGA--------------------------------------------------------------------------------------------------------------TGCTGAACCTTCCTTTGGCTCTTGTGATATATAGTTTGTACCTAAATCATAACATTTTGATGCTCAAACATACAGGGA
	hom		ACTTAACCTGGATGCTTAAACTGAAATTTCTCTGCGAGCAATTCTTGGATTGTATGCACACTTACCACATAACATTCCTTCTCTTAATGGAACCAGATGGAATCCGCAGAGGCAGAACCAACAAACAAAAGCGTCATTCAGGTAATTATTATTTATCAACAACGAGCAAGCGACACCAATTTGCTGAACCTTCCTTTGGCTCTTGTGATATATAGTTTGTACCTAAATCATAACATTTTGATGCTCAAACATACAGGGA
	16:TTAAACTGAAATTTCTCTGCGAGCAATTCTTGGATTGTAT>TCGGAGTGA;64:ACCACATAACATTCCTTCTCTTAATGGAACCAGATGGAATCCGCAGAGGCAGAACCAACAAACAAAAGCGTCATTCAGGTAATTATTATTTATCAACAACGAGCAAGCGACACCAATT>AACCTGGA	4	ACTTAACCTGGATGCTCGGAGTGA-------------------------------GCACACTTAACCTGGA--------------------------------------------------------------------------------------------------------------TGCTGAACCTTCCTTTGGCTCTTGTGATATATAGTTTGTACCTAAATCATAACATTTTGATGCTCAAACATACAGGGA
Plate 13	bia		ACTTAACCTGGATGCTTAAACTGAAATTTCTCTGCGAGCAATTCTTGGATTGTATGCACACTTACCACATAACATTCCTTCTCTTAATGGAACCAGATGGAATCCGCAGAGGCAGAACCAACAAACAAAAGCGTCATTCAGGTAATTATTATTTATCAACAACGAGCAAGCGACACCAATTTGCTGAACCTTCCTTTGGCTCTTGTGATATATAGTTTGTACCTAAATCATAACATTTTGATGCTCAAACATACAGGGA
	16:TTAAACTGAAATTTCTCTGCGAGCAATTCTTGGATTGTAT>TCGGAGTGA;64:ACCACATAACATTCCTTCTCTTAATGGAACCAGATGGAATCCGCAGAGGCAGAACCAACAAACAAAAGCGTCATTCAGGTAATTATTATTTATCAACAACGAGCAAGCGACACCAATT>AACCTGGA	8	ACTTAACCTGGATGCTCGGAGTGA-------------------------------GCACACTTAACCTGGA--------------------------------------------------------------------------------------------------------------TGCTGAACCTTCCTTTGGCTCTTGTGATATATAGTTTGTACCTAAATCATAACATTTTGATGCTCAAACATACAGGGA
	16:TTAAACTGAAATTTCTCTGCGAGCAATTCTTGGATTGTATGCACACTTACCACATAACATTCCTTCTCTTAATGGAACCAGATGGAATCCGCA>TGGATGG	4	ACTTAACCTGGATGCTGGATGG--------------------------------------------------------------------------------------GAGGCAGAACCAACAAACAAAAGCGTCATTCAGGTAATTATTATTTATCAACAACGAGCAAGCGACACCAATTTGCTGAACCTTCCTTTGGCTCTTGTGATATATAGTTTGTACCTAAATCATAACATTTTGATGCTCAAACATACAGGGA
	hom		ACTTAACCTGGATGCTTAAACTGAAATTTCTCTGCGAGCAATTCTTGGATTGTATGCACACTTACCACATAACATTCCTTCTCTTAATGGAACCAGATGGAATCCGCAGAGGCAGAACCAACAAACAAAAGCGTCATTCAGGTAATTATTATTTATCAACAACGAGCAAGCGACACCAATTTGCTGAACCTTCCTTTGGCTCTTGTGATATATAGTTTGTACCTAAATCATAACATTTTGATGCTCAAACATACAGGGA
	16:TTAAACTGAAATTTCTCTGCGAGCAATTCTTGGATTGTAT>TCGGAGTGA;64:ACCACATAACATTCCTTCTCTTAATGGAACCAGATGGAATCCGCAGAGGCAGAACCAACAAACAAAAGCGTCATTCAGGTAATTATTATTTATCAACAACGAGCAAGCGACACCAATT>AACCTGGA	3	ACTTAACCTGGATGCTCGGAGTGA-------------------------------GCACACTTAACCTGGA--------------------------------------------------------------------------------------------------------------TGCTGAACCTTCCTTTGGCTCTTGTGATATATAGTTTGTACCTAAATCATAACATTTTGATGCTCAAACATACAGGGA
	hom		ACTTAACCTGGATGCTTAAACTGAAATTTCTCTGCGAGCAATTCTTGGATTGTATGCACACTTACCACATAACATTCCTTCTCTTAATGGAACCAGATGGAATCCGCAGAGGCAGAACCAACAAACAAAAGCGTCATTCAGGTAATTATTATTTATCAACAACGAGCAAGCGACACCAATTTGCTGAACCTTCCTTTGGCTCTTGTGATATATAGTTTGTACCTAAATCATAACATTTTGATGCTCAAACATACAGGGA
	16:TTAAACTGAAATTTCTCTGCGAGCAATTCTTGGATTGTAT>TCGGAGTGA;64:ACCACATAACATTCCTTCTCTTAATGGAACCAGATGGAATCCGCAGAGGCAGAACCAACAAACAAAAGCGTCATTCAGGTAATTATTATTTATCAACAACGAGCAAGCGACACCAATT>AACCTGGA	14	ACTTAACCTGGATGCTCGGAGTGA-------------------------------GCACACTTAACCTGGA--------------------------------------------------------------------------------------------------------------TGCTGAACCTTCCTTTGGCTCTTGTGATATATAGTTTGTACCTAAATCATAACATTTTGATGCTCAAACATACAGGGA
	hom		ACTTAACCTGGATGCTTAAACTGAAATTTCTCTGCGAGCAATTCTTGGATTGTATGCACACTTACCACATAACATTCCTTCTCTTAATGGAACCAGATGGAATCCGCAGAGGCAGAACCAACAAACAAAAGCGTCATTCAGGTAATTATTATTTATCAACAACGAGCAAGCGACACCAATTTGCTGAACCTTCCTTTGGCTCTTGTGATATATAGTTTGTACCTAAATCATAACATTTTGATGCTCAAACATACAGGGA
	16:TTAAACTGAAATTTCTCTGCGAGCAATTCTTGGATTGTAT>TCGGAGTGA;64:ACCACATAACATTCCTTCTCTTAATGGAACCAGATGGAATCCGCAGAGGCAGAACCAACAAACAAAAGCGTCATTCAGGTAATTATTATTTATCAACAACGAGCAAGCGACACCAATT>AACCTGGA	4	ACTTAACCTGGATGCTCGGAGTGA-------------------------------GCACACTTAACCTGGA--------------------------------------------------------------------------------------------------------------TGCTGAACCTTCCTTTGGCTCTTGTGATATATAGTTTGTACCTAAATCATAACATTTTGATGCTCAAACATACAGGGA
Plate 14	hom		ACTTAACCTGGATGCTTAAACTGAAATTTCTCTGCGAGCAATTCTTGGATTGTATGCACACTTACCACATAACATTCCTTCTCTTAATGGAACCAGATGGAATCCGCAGAGGCAGAACCAACAAACAAAAGCGTCATTCAGGTAATTATTATTTATCAACAACGAGCAAGCGACACCAATTTGCTGAACCTTCCTTTGGCTCTTGTGATATATAGTTTGTACCTAAATCATAACATTTTGATGCTCAAACATACAGGGA
	16:TTAAACTGAAATTTCTCTGCGAGCAATTCTTGGATTGTAT>TCGGAGTGA;64:ACCACATAACATTCCTTCTCTTAATGGAACCAGATGGAATCCGCAGAGGCAGAACCAACAAACAAAAGCGTCATTCAGGTAATTATTATTTATCAACAACGAGCAAGCGACACCAATT>AACCTGGA	5	ACTTAACCTGGATGCTCGGAGTGA-------------------------------GCACACTTAACCTGGA--------------------------------------------------------------------------------------------------------------TGCTGAACCTTCCTTTGGCTCTTGTGATATATAGTTTGTACCTAAATCATAACATTTTGATGCTCAAACATACAGGGA
	bia		ACTTAACCTGGATGCTTAAACTGAAATTTCTCTGCGAGCAATTCTTGGATTGTATGCACACTTACCACATAACATTCCTTCTCTTAATGGAACCAGATGGAATCCGCAGAGGCAGAACCAACAAACAAAAGCGTCATTCAGGTAATTATTATTTATCAACAACGAGCAAGCGACACCAATTTGCTGAACCTTCCTTTGGCTCTTGTGATATATAGTTTGTACCTAAATCATAACATTTTGATGCTCAAACATACAGGGA
	16:TTAAACTGAAATTTCTCTGCGAGCAATTCTTGGATTGTAT>TCGGAGTGA;64:ACCACATAACATTCCTTCTCTTAATGGAACCAGATGGAATCCGCAGAGGCAGAACCAACAAACAAAAGCGTCATTCAGGTAATTATTATTTATCAACAACGAGCAAGCGACACCAATT>AACCTGGA	6	ACTTAACCTGGATGCTCGGAGTGA-------------------------------GCACACTTAACCTGGA--------------------------------------------------------------------------------------------------------------TGCTGAACCTTCCTTTGGCTCTTGTGATATATAGTTTGTACCTAAATCATAACATTTTGATGCTCAAACATACAGGGA
	16:TTAAACTGAAATTTCTCTGCGAGCAATTCTTGGATTGTATGCACACTTACCACATAACATTCCTTCTCTTAATGGAACCAGATGGAATCCGCA>TGGATGG	3	ACTTAACCTGGATGCTGGATGG--------------------------------------------------------------------------------------GAGGCAGAACCAACAAACAAAAGCGTCATTCAGGTAATTATTATTTATCAACAACGAGCAAGCGACACCAATTTGCTGAACCTTCCTTTGGCTCTTGTGATATATAGTTTGTACCTAAATCATAACATTTTGATGCTCAAACATACAGGGA
Plate 15	hom		ACTTAACCTGGATGCTTAAACTGAAATTTCTCTGCGAGCAATTCTTGGATTGTATGCACACTTACCACATAACATTCCTTCTCTTAATGGAACCAGATGGAATCCGCAGAGGCAGAACCAACAAACAAAAGCGTCATTCAGGTAATTATTATTTATCAACAACGAGCAAGCGACACCAATTTGCTGAACCTTCCTTTGGCTCTTGTGATATATAGTTTGTACCTAAATCATAACATTTTGATGCTCAAACATACAGGGA
	16:TTAAACTGAAATTTCTCTGCGAGCAATTCTTGGATTGTATGCACACTTACCACATAACATTCCTTCTCTTAATGGAACCAGATGGAATCCGCA>TGGATGG	24	ACTTAACCTGGATGCTGGATGG--------------------------------------------------------------------------------------GAGGCAGAACCAACAAACAAAAGCGTCATTCAGGTAATTATTATTTATCAACAACGAGCAAGCGACACCAATTTGCTGAACCTTCCTTTGGCTCTTGTGATATATAGTTTGTACCTAAATCATAACATTTTGATGCTCAAACATACAGGGA
	hom		ACTTAACCTGGATGCTTAAACTGAAATTTCTCTGCGAGCAATTCTTGGATTGTATGCACACTTACCACATAACATTCCTTCTCTTAATGGAACCAGATGGAATCCGCAGAGGCAGAACCAACAAACAAAAGCGTCATTCAGGTAATTATTATTTATCAACAACGAGCAAGCGACACCAATTTGCTGAACCTTCCTTTGGCTCTTGTGATATATAGTTTGTACCTAAATCATAACATTTTGATGCTCAAACATACAGGGA
	16:TTAAACTGAAATTTCTCTGCGAGCAATTCTTGGATTGTATGCACACTTACCACATAACATTCCTTCTCTTAATGGAACCAGATGGAATCCGCA>TGGATGG	12	ACTTAACCTGGATGCTGGATGG--------------------------------------------------------------------------------------GAGGCAGAACCAACAAACAAAAGCGTCATTCAGGTAATTATTATTTATCAACAACGAGCAAGCGACACCAATTTGCTGAACCTTCCTTTGGCTCTTGTGATATATAGTTTGTACCTAAATCATAACATTTTGATGCTCAAACATACAGGGA
	hom		ACTTAACCTGGATGCTTAAACTGAAATTTCTCTGCGAGCAATTCTTGGATTGTATGCACACTTACCACATAACATTCCTTCTCTTAATGGAACCAGATGGAATCCGCAGAGGCAGAACCAACAAACAAAAGCGTCATTCAGGTAATTATTATTTATCAACAACGAGCAAGCGACACCAATTTGCTGAACCTTCCTTTGGCTCTTGTGATATATAGTTTGTACCTAAATCATAACATTTTGATGCTCAAACATACAGGGA
	16:TTAAACTGAAATTTCTCTGCGAGCAATTCTTGGATTGTATGCACACTTACCACATAACATTCCTTCTCTTAATGGAACCAGATGGAATCCGCA>TGGATGG	16	ACTTAACCTGGATGCTGGATGG--------------------------------------------------------------------------------------GAGGCAGAACCAACAAACAAAAGCGTCATTCAGGTAATTATTATTTATCAACAACGAGCAAGCGACACCAATTTGCTGAACCTTCCTTTGGCTCTTGTGATATATAGTTTGTACCTAAATCATAACATTTTGATGCTCAAACATACAGGGA
	hom		ACTTAACCTGGATGCTTAAACTGAAATTTCTCTGCGAGCAATTCTTGGATTGTATGCACACTTACCACATAACATTCCTTCTCTTAATGGAACCAGATGGAATCCGCAGAGGCAGAACCAACAAACAAAAGCGTCATTCAGGTAATTATTATTTATCAACAACGAGCAAGCGACACCAATTTGCTGAACCTTCCTTTGGCTCTTGTGATATATAGTTTGTACCTAAATCATAACATTTTGATGCTCAAACATACAGGGA
	16:TTAAACTGAAATTTCTCTGCGAGCAATTCTTGGATTGTATGCACACTTACCACATAACATTCCTTCTCTTAATGGAACCAGATGGAATCCGCA>TGGATGG	6	ACTTAACCTGGATGCTGGATGG--------------------------------------------------------------------------------------GAGGCAGAACCAACAAACAAAAGCGTCATTCAGGTAATTATTATTTATCAACAACGAGCAAGCGACACCAATTTGCTGAACCTTCCTTTGGCTCTTGTGATATATAGTTTGTACCTAAATCATAACATTTTGATGCTCAAACATACAGGGA
	hom		ACTTAACCTGGATGCTTAAACTGAAATTTCTCTGCGAGCAATTCTTGGATTGTATGCACACTTACCACATAACATTCCTTCTCTTAATGGAACCAGATGGAATCCGCAGAGGCAGAACCAACAAACAAAAGCGTCATTCAGGTAATTATTATTTATCAACAACGAGCAAGCGACACCAATTTGCTGAACCTTCCTTTGGCTCTTGTGATATATAGTTTGTACCTAAATCATAACATTTTGATGCTCAAACATACAGGGA
	16:TTAAACTGAAATTTCTCTGCGAGCAATTCTTGGATTGTATGCACACTTACCACATAACATTCCTTCTCTTAATGGAACCAGATGGAATCCGCA>TGGATGG	13	ACTTAACCTGGATGCTGGATGG--------------------------------------------------------------------------------------GAGGCAGAACCAACAAACAAAAGCGTCATTCAGGTAATTATTATTTATCAACAACGAGCAAGCGACACCAATTTGCTGAACCTTCCTTTGGCTCTTGTGATATATAGTTTGTACCTAAATCATAACATTTTGATGCTCAAACATACAGGGA
	bia		ACTTAACCTGGATGCTTAAACTGAAATTTCTCTGCGAGCAATTCTTGGATTGTATGCACACTTACCACATAACATTCCTTCTCTTAATGGAACCAGATGGAATCCGCAGAGGCAGAACCAACAAACAAAAGCGTCATTCAGGTAATTATTATTTATCAACAACGAGCAAGCGACACCAATTTGCTGAACCTTCCTTTGGCTCTTGTGATATATAGTTTGTACCTAAATCATAACATTTTGATGCTCAAACATACAGGGA
	16:TTAAACTGAAATTTCTCTGCGAGCAATTCTTGGATTGTATGCACACTTACCACATAACATTCCTTCTCTTAATGGAACCAGATGGAATCCGCA>TGGATGG	10	ACTTAACCTGGATGCTGGATGG--------------------------------------------------------------------------------------GAGGCAGAACCAACAAACAAAAGCGTCATTCAGGTAATTATTATTTATCAACAACGAGCAAGCGACACCAATTTGCTGAACCTTCCTTTGGCTCTTGTGATATATAGTTTGTACCTAAATCATAACATTTTGATGCTCAAACATACAGGGA
	16:TTAAACTGAAATTTCTCTGCGAGCAATTCTTGGATTGTAT>TCGGAGTGA;64:ACCACATAACATTCCTTCTCTTAATGGAACCAGATGGAATCCGCAGAGGCAGAACCAACAAACAAAAGCGTCATTCAGGTAATTATTATTTATCAACAACGAGCAAGCGACACCAATT>AACCTGGA	3	ACTTAACCTGGATGCTCGGAGTGA-------------------------------GCACACTTAACCTGGA--------------------------------------------------------------------------------------------------------------TGCTGAACCTTCCTTTGGCTCTTGTGATATATAGTTTGTACCTAAATCATAACATTTTGATGCTCAAACATACAGGGA
	hom		ACTTAACCTGGATGCTTAAACTGAAATTTCTCTGCGAGCAATTCTTGGATTGTATGCACACTTACCACATAACATTCCTTCTCTTAATGGAACCAGATGGAATCCGCAGAGGCAGAACCAACAAACAAAAGCGTCATTCAGGTAATTATTATTTATCAACAACGAGCAAGCGACACCAATTTGCTGAACCTTCCTTTGGCTCTTGTGATATATAGTTTGTACCTAAATCATAACATTTTGATGCTCAAACATACAGGGA
	16:TTAAACTGAAATTTCTCTGCGAGCAATTCTTGGATTGTATGCACACTTACCACATAACATTCCTTCTCTTAATGGAACCAGATGGAATCCGCA>TGGATGG	14	ACTTAACCTGGATGCTGGATGG--------------------------------------------------------------------------------------GAGGCAGAACCAACAAACAAAAGCGTCATTCAGGTAATTATTATTTATCAACAACGAGCAAGCGACACCAATTTGCTGAACCTTCCTTTGGCTCTTGTGATATATAGTTTGTACCTAAATCATAACATTTTGATGCTCAAACATACAGGGA
	hom		ACTTAACCTGGATGCTTAAACTGAAATTTCTCTGCGAGCAATTCTTGGATTGTATGCACACTTACCACATAACATTCCTTCTCTTAATGGAACCAGATGGAATCCGCAGAGGCAGAACCAACAAACAAAAGCGTCATTCAGGTAATTATTATTTATCAACAACGAGCAAGCGACACCAATTTGCTGAACCTTCCTTTGGCTCTTGTGATATATAGTTTGTACCTAAATCATAACATTTTGATGCTCAAACATACAGGGA
	16:TTAAACTGAAATTTCTCTGCGAGCAATTCTTGGATTGTATGCACACTTACCACATAACATTCCTTCTCTTAATGGAACCAGATGGAATCCGCA>TGGATGG	7	ACTTAACCTGGATGCTGGATGG--------------------------------------------------------------------------------------GAGGCAGAACCAACAAACAAAAGCGTCATTCAGGTAATTATTATTTATCAACAACGAGCAAGCGACACCAATTTGCTGAACCTTCCTTTGGCTCTTGTGATATATAGTTTGTACCTAAATCATAACATTTTGATGCTCAAACATACAGGGA
	hom		ACTTAACCTGGATGCTTAAACTGAAATTTCTCTGCGAGCAATTCTTGGATTGTATGCACACTTACCACATAACATTCCTTCTCTTAATGGAACCAGATGGAATCCGCAGAGGCAGAACCAACAAACAAAAGCGTCATTCAGGTAATTATTATTTATCAACAACGAGCAAGCGACACCAATTTGCTGAACCTTCCTTTGGCTCTTGTGATATATAGTTTGTACCTAAATCATAACATTTTGATGCTCAAACATACAGGGA
	16:TTAAACTGAAATTTCTCTGCGAGCAATTCTTGGATTGTATGCACACTTACCACATAACATTCCTTCTCTTAATGGAACCAGATGGAATCCGCA>TGGATGG	22	ACTTAACCTGGATGCTGGATGG--------------------------------------------------------------------------------------GAGGCAGAACCAACAAACAAAAGCGTCATTCAGGTAATTATTATTTATCAACAACGAGCAAGCGACACCAATTTGCTGAACCTTCCTTTGGCTCTTGTGATATATAGTTTGTACCTAAATCATAACATTTTGATGCTCAAACATACAGGGA
	bia		ACTTAACCTGGATGCTTAAACTGAAATTTCTCTGCGAGCAATTCTTGGATTGTATGCACACTTACCACATAACATTCCTTCTCTTAATGGAACCAGATGGAATCCGCAGAGGCAGAACCAACAAACAAAAGCGTCATTCAGGTAATTATTATTTATCAACAACGAGCAAGCGACACCAATTTGCTGAACCTTCCTTTGGCTCTTGTGATATATAGTTTGTACCTAAATCATAACATTTTGATGCTCAAACATACAGGGA
	16:TTAAACTGAAATTTCTCTGCGAGCAATTCTTGGATTGTATGCACACTTACCACATAACATTCCTTCTCTTAATGGAACCAGATGGAATCCGCA>TGGATGG	6	ACTTAACCTGGATGCTGGATGG--------------------------------------------------------------------------------------GAGGCAGAACCAACAAACAAAAGCGTCATTCAGGTAATTATTATTTATCAACAACGAGCAAGCGACACCAATTTGCTGAACCTTCCTTTGGCTCTTGTGATATATAGTTTGTACCTAAATCATAACATTTTGATGCTCAAACATACAGGGA
	16:TTAAACTGAAATTTCTCTGCGAGCAATTCTTGGATTGTAT>TCGGAGTGA;64:ACCACATAACATTCCTTCTCTTAATGGAACCAGATGGAATCCGCAGAGGCAGAACCAACAAACAAAAGCGTCATTCAGGTAATTATTATTTATCAACAACGAGCAAGCGACACCAATT>AACCTGGA	4	ACTTAACCTGGATGCTCGGAGTGA-------------------------------GCACACTTAACCTGGA--------------------------------------------------------------------------------------------------------------TGCTGAACCTTCCTTTGGCTCTTGTGATATATAGTTTGTACCTAAATCATAACATTTTGATGCTCAAACATACAGGGA
	hom		ACTTAACCTGGATGCTTAAACTGAAATTTCTCTGCGAGCAATTCTTGGATTGTATGCACACTTACCACATAACATTCCTTCTCTTAATGGAACCAGATGGAATCCGCAGAGGCAGAACCAACAAACAAAAGCGTCATTCAGGTAATTATTATTTATCAACAACGAGCAAGCGACACCAATTTGCTGAACCTTCCTTTGGCTCTTGTGATATATAGTTTGTACCTAAATCATAACATTTTGATGCTCAAACATACAGGGA
	16:TTAAACTGAAATTTCTCTGCGAGCAATTCTTGGATTGTATGCACACTTACCACATAACATTCCTTCTCTTAATGGAACCAGATGGAATCCGCA>TGGATGG	4	ACTTAACCTGGATGCTGGATGG--------------------------------------------------------------------------------------GAGGCAGAACCAACAAACAAAAGCGTCATTCAGGTAATTATTATTTATCAACAACGAGCAAGCGACACCAATTTGCTGAACCTTCCTTTGGCTCTTGTGATATATAGTTTGTACCTAAATCATAACATTTTGATGCTCAAACATACAGGGA
	hom		ACTTAACCTGGATGCTTAAACTGAAATTTCTCTGCGAGCAATTCTTGGATTGTATGCACACTTACCACATAACATTCCTTCTCTTAATGGAACCAGATGGAATCCGCAGAGGCAGAACCAACAAACAAAAGCGTCATTCAGGTAATTATTATTTATCAACAACGAGCAAGCGACACCAATTTGCTGAACCTTCCTTTGGCTCTTGTGATATATAGTTTGTACCTAAATCATAACATTTTGATGCTCAAACATACAGGGA
	16:TTAAACTGAAATTTCTCTGCGAGCAATTCTTGGATTGTATGCACACTTACCACATAACATTCCTTCTCTTAATGGAACCAGATGGAATCCGCA>TGGATGG	6	ACTTAACCTGGATGCTGGATGG--------------------------------------------------------------------------------------GAGGCAGAACCAACAAACAAAAGCGTCATTCAGGTAATTATTATTTATCAACAACGAGCAAGCGACACCAATTTGCTGAACCTTCCTTTGGCTCTTGTGATATATAGTTTGTACCTAAATCATAACATTTTGATGCTCAAACATACAGGGA
	hom		ACTTAACCTGGATGCTTAAACTGAAATTTCTCTGCGAGCAATTCTTGGATTGTATGCACACTTACCACATAACATTCCTTCTCTTAATGGAACCAGATGGAATCCGCAGAGGCAGAACCAACAAACAAAAGCGTCATTCAGGTAATTATTATTTATCAACAACGAGCAAGCGACACCAATTTGCTGAACCTTCCTTTGGCTCTTGTGATATATAGTTTGTACCTAAATCATAACATTTTGATGCTCAAACATACAGGGA
	16:TTAAACTGAAATTTCTCTGCGAGCAATTCTTGGATTGTATGCACACTTACCACATAACATTCCTTCTCTTAATGGAACCAGATGGAATCCGCA>TGGATGG	3	ACTTAACCTGGATGCTGGATGG--------------------------------------------------------------------------------------GAGGCAGAACCAACAAACAAAAGCGTCATTCAGGTAATTATTATTTATCAACAACGAGCAAGCGACACCAATTTGCTGAACCTTCCTTTGGCTCTTGTGATATATAGTTTGTACCTAAATCATAACATTTTGATGCTCAAACATACAGGGA
	hom		ACTTAACCTGGATGCTTAAACTGAAATTTCTCTGCGAGCAATTCTTGGATTGTATGCACACTTACCACATAACATTCCTTCTCTTAATGGAACCAGATGGAATCCGCAGAGGCAGAACCAACAAACAAAAGCGTCATTCAGGTAATTATTATTTATCAACAACGAGCAAGCGACACCAATTTGCTGAACCTTCCTTTGGCTCTTGTGATATATAGTTTGTACCTAAATCATAACATTTTGATGCTCAAACATACAGGGA
	16:TTAAACTGAAATTTCTCTGCGAGCAATTCTTGGATTGTATGCACACTTACCACATAACATTCCTTCTCTTAATGGAACCAGATGGAATCCGCA>TGGATGG	3	ACTTAACCTGGATGCTGGATGG--------------------------------------------------------------------------------------GAGGCAGAACCAACAAACAAAAGCGTCATTCAGGTAATTATTATTTATCAACAACGAGCAAGCGACACCAATTTGCTGAACCTTCCTTTGGCTCTTGTGATATATAGTTTGTACCTAAATCATAACATTTTGATGCTCAAACATACAGGGA
	hom		ACTTAACCTGGATGCTTAAACTGAAATTTCTCTGCGAGCAATTCTTGGATTGTATGCACACTTACCACATAACATTCCTTCTCTTAATGGAACCAGATGGAATCCGCAGAGGCAGAACCAACAAACAAAAGCGTCATTCAGGTAATTATTATTTATCAACAACGAGCAAGCGACACCAATTTGCTGAACCTTCCTTTGGCTCTTGTGATATATAGTTTGTACCTAAATCATAACATTTTGATGCTCAAACATACAGGGA
	16:TTAAACTGAAATTTCTCTGCGAGCAATTCTTGGATTGTATGCACACTTACCACATAACATTCCTTCTCTTAATGGAACCAGATGGAATCCGCA>TGGATGG	6	ACTTAACCTGGATGCTGGATGG--------------------------------------------------------------------------------------GAGGCAGAACCAACAAACAAAAGCGTCATTCAGGTAATTATTATTTATCAACAACGAGCAAGCGACACCAATTTGCTGAACCTTCCTTTGGCTCTTGTGATATATAGTTTGTACCTAAATCATAACATTTTGATGCTCAAACATACAGGGA
	bia		ACTTAACCTGGATGCTTAAACTGAAATTTCTCTGCGAGCAATTCTTGGATTGTATGCACACTTACCACATAACATTCCTTCTCTTAATGGAACCAGATGGAATCCGCAGAGGCAGAACCAACAAACAAAAGCGTCATTCAGGTAATTATTATTTATCAACAACGAGCAAGCGACACCAATTTGCTGAACCTTCCTTTGGCTCTTGTGATATATAGTTTGTACCTAAATCATAACATTTTGATGCTCAAACATACAGGGA
	16:TTAAACTGAAATTTCTCTGCGAGCAATTCTTGGATTGTATGCACACTTACCACATAACATTCCTTCTCTTAATGGAACCAGATGGAATCCGCA>TGGATGG;115:GA>G;190:C>A	3	ACTTAACCTGGATGCTGGATGG--------------------------------------------------------------------------------------GAGGCAG-ACCAACAAACAAAAGCGTCATTCAGGTAATTATTATTTATCAACAACGAGCAAGCGACACCAATTTGCTGAACATTCCTTTGGCTCTTGTGATATATAGTTTGTACCTAAATCATAACATTTTGATGCTCAAACATACAGGGA
	16:TTAAACTGAAATTTCTCTGCGAGCAATTCTTGGATTGTATGCACACTTACCACATAACATTCCTTCTCTTAATGGAACCAGATGGAATCCGCA>TGGATGG	3	ACTTAACCTGGATGCTGGATGG--------------------------------------------------------------------------------------GAGGCAGAACCAACAAACAAAAGCGTCATTCAGGTAATTATTATTTATCAACAACGAGCAAGCGACACCAATTTGCTGAACCTTCCTTTGGCTCTTGTGATATATAGTTTGTACCTAAATCATAACATTTTGATGCTCAAACATACAGGGA
	hom		ACTTAACCTGGATGCTTAAACTGAAATTTCTCTGCGAGCAATTCTTGGATTGTATGCACACTTACCACATAACATTCCTTCTCTTAATGGAACCAGATGGAATCCGCAGAGGCAGAACCAACAAACAAAAGCGTCATTCAGGTAATTATTATTTATCAACAACGAGCAAGCGACACCAATTTGCTGAACCTTCCTTTGGCTCTTGTGATATATAGTTTGTACCTAAATCATAACATTTTGATGCTCAAACATACAGGGA
	16:TTAAACTGAAATTTCTCTGCGAGCAATTCTTGGATTGTATGCACACTTACCACATAACATTCCTTCTCTTAATGGAACCAGATGGAATCCGCA>TGGATGG	3	ACTTAACCTGGATGCTGGATGG--------------------------------------------------------------------------------------GAGGCAGAACCAACAAACAAAAGCGTCATTCAGGTAATTATTATTTATCAACAACGAGCAAGCGACACCAATTTGCTGAACCTTCCTTTGGCTCTTGTGATATATAGTTTGTACCTAAATCATAACATTTTGATGCTCAAACATACAGGGA
	hom		ACTTAACCTGGATGCTTAAACTGAAATTTCTCTGCGAGCAATTCTTGGATTGTATGCACACTTACCACATAACATTCCTTCTCTTAATGGAACCAGATGGAATCCGCAGAGGCAGAACCAACAAACAAAAGCGTCATTCAGGTAATTATTATTTATCAACAACGAGCAAGCGACACCAATTTGCTGAACCTTCCTTTGGCTCTTGTGATATATAGTTTGTACCTAAATCATAACATTTTGATGCTCAAACATACAGGGA
	16:TTAAACTGAAATTTCTCTGCGAGCAATTCTTGGATTGTATGCACACTTACCACATAACATTCCTTCTCTTAATGGAACCAGATGGAATCCGCA>TGGATGG	6	ACTTAACCTGGATGCTGGATGG--------------------------------------------------------------------------------------GAGGCAGAACCAACAAACAAAAGCGTCATTCAGGTAATTATTATTTATCAACAACGAGCAAGCGACACCAATTTGCTGAACCTTCCTTTGGCTCTTGTGATATATAGTTTGTACCTAAATCATAACATTTTGATGCTCAAACATACAGGGA
	hom		ACTTAACCTGGATGCTTAAACTGAAATTTCTCTGCGAGCAATTCTTGGATTGTATGCACACTTACCACATAACATTCCTTCTCTTAATGGAACCAGATGGAATCCGCAGAGGCAGAACCAACAAACAAAAGCGTCATTCAGGTAATTATTATTTATCAACAACGAGCAAGCGACACCAATTTGCTGAACCTTCCTTTGGCTCTTGTGATATATAGTTTGTACCTAAATCATAACATTTTGATGCTCAAACATACAGGGA
	16:TTAAACTGAAATTTCTCTGCGAGCAATTCTTGGATTGTATGCACACTTACCACATAACATTCCTTCTCTTAATGGAACCAGATGGAATCCGCA>TGGATGG	3	ACTTAACCTGGATGCTGGATGG--------------------------------------------------------------------------------------GAGGCAGAACCAACAAACAAAAGCGTCATTCAGGTAATTATTATTTATCAACAACGAGCAAGCGACACCAATTTGCTGAACCTTCCTTTGGCTCTTGTGATATATAGTTTGTACCTAAATCATAACATTTTGATGCTCAAACATACAGGGA
	hom		ACTTAACCTGGATGCTTAAACTGAAATTTCTCTGCGAGCAATTCTTGGATTGTATGCACACTTACCACATAACATTCCTTCTCTTAATGGAACCAGATGGAATCCGCAGAGGCAGAACCAACAAACAAAAGCGTCATTCAGGTAATTATTATTTATCAACAACGAGCAAGCGACACCAATTTGCTGAACCTTCCTTTGGCTCTTGTGATATATAGTTTGTACCTAAATCATAACATTTTGATGCTCAAACATACAGGGA
	16:TTAAACTGAAATTTCTCTGCGAGCAATTCTTGGATTGTATGCACACTTACCACATAACATTCCTTCTCTTAATGGAACCAGATGGAATCCGCA>TGGATGG	6	ACTTAACCTGGATGCTGGATGG--------------------------------------------------------------------------------------GAGGCAGAACCAACAAACAAAAGCGTCATTCAGGTAATTATTATTTATCAACAACGAGCAAGCGACACCAATTTGCTGAACCTTCCTTTGGCTCTTGTGATATATAGTTTGTACCTAAATCATAACATTTTGATGCTCAAACATACAGGGA
	hom		ACTTAACCTGGATGCTTAAACTGAAATTTCTCTGCGAGCAATTCTTGGATTGTATGCACACTTACCACATAACATTCCTTCTCTTAATGGAACCAGATGGAATCCGCAGAGGCAGAACCAACAAACAAAAGCGTCATTCAGGTAATTATTATTTATCAACAACGAGCAAGCGACACCAATTTGCTGAACCTTCCTTTGGCTCTTGTGATATATAGTTTGTACCTAAATCATAACATTTTGATGCTCAAACATACAGGGA
	16:TTAAACTGAAATTTCTCTGCGAGCAATTCTTGGATTGTATGCACACTTACCACATAACATTCCTTCTCTTAATGGAACCAGATGGAATCCGCA>TGGATGG	27	ACTTAACCTGGATGCTGGATGG--------------------------------------------------------------------------------------GAGGCAGAACCAACAAACAAAAGCGTCATTCAGGTAATTATTATTTATCAACAACGAGCAAGCGACACCAATTTGCTGAACCTTCCTTTGGCTCTTGTGATATATAGTTTGTACCTAAATCATAACATTTTGATGCTCAAACATACAGGGA
	hom		ACTTAACCTGGATGCTTAAACTGAAATTTCTCTGCGAGCAATTCTTGGATTGTATGCACACTTACCACATAACATTCCTTCTCTTAATGGAACCAGATGGAATCCGCAGAGGCAGAACCAACAAACAAAAGCGTCATTCAGGTAATTATTATTTATCAACAACGAGCAAGCGACACCAATTTGCTGAACCTTCCTTTGGCTCTTGTGATATATAGTTTGTACCTAAATCATAACATTTTGATGCTCAAACATACAGGGA
	16:TTAAACTGAAATTTCTCTGCGAGCAATTCTTGGATTGTATGCACACTTACCACATAACATTCCTTCTCTTAATGGAACCAGATGGAATCCGCA>TGGATGG	5	ACTTAACCTGGATGCTGGATGG--------------------------------------------------------------------------------------GAGGCAGAACCAACAAACAAAAGCGTCATTCAGGTAATTATTATTTATCAACAACGAGCAAGCGACACCAATTTGCTGAACCTTCCTTTGGCTCTTGTGATATATAGTTTGTACCTAAATCATAACATTTTGATGCTCAAACATACAGGGA
	hom		ACTTAACCTGGATGCTTAAACTGAAATTTCTCTGCGAGCAATTCTTGGATTGTATGCACACTTACCACATAACATTCCTTCTCTTAATGGAACCAGATGGAATCCGCAGAGGCAGAACCAACAAACAAAAGCGTCATTCAGGTAATTATTATTTATCAACAACGAGCAAGCGACACCAATTTGCTGAACCTTCCTTTGGCTCTTGTGATATATAGTTTGTACCTAAATCATAACATTTTGATGCTCAAACATACAGGGA
	16:TTAAACTGAAATTTCTCTGCGAGCAATTCTTGGATTGTATGCACACTTACCACATAACATTCCTTCTCTTAATGGAACCAGATGGAATCCGCA>TGGATGG	5	ACTTAACCTGGATGCTGGATGG--------------------------------------------------------------------------------------GAGGCAGAACCAACAAACAAAAGCGTCATTCAGGTAATTATTATTTATCAACAACGAGCAAGCGACACCAATTTGCTGAACCTTCCTTTGGCTCTTGTGATATATAGTTTGTACCTAAATCATAACATTTTGATGCTCAAACATACAGGGA
	hom		ACTTAACCTGGATGCTTAAACTGAAATTTCTCTGCGAGCAATTCTTGGATTGTATGCACACTTACCACATAACATTCCTTCTCTTAATGGAACCAGATGGAATCCGCAGAGGCAGAACCAACAAACAAAAGCGTCATTCAGGTAATTATTATTTATCAACAACGAGCAAGCGACACCAATTTGCTGAACCTTCCTTTGGCTCTTGTGATATATAGTTTGTACCTAAATCATAACATTTTGATGCTCAAACATACAGGGA
	16:TTAAACTGAAATTTCTCTGCGAGCAATTCTTGGATTGTATGCACACTTACCACATAACATTCCTTCTCTTAATGGAACCAGATGGAATCCGCA>TGGATGG	5	ACTTAACCTGGATGCTGGATGG--------------------------------------------------------------------------------------GAGGCAGAACCAACAAACAAAAGCGTCATTCAGGTAATTATTATTTATCAACAACGAGCAAGCGACACCAATTTGCTGAACCTTCCTTTGGCTCTTGTGATATATAGTTTGTACCTAAATCATAACATTTTGATGCTCAAACATACAGGGA
	hom		ACTTAACCTGGATGCTTAAACTGAAATTTCTCTGCGAGCAATTCTTGGATTGTATGCACACTTACCACATAACATTCCTTCTCTTAATGGAACCAGATGGAATCCGCAGAGGCAGAACCAACAAACAAAAGCGTCATTCAGGTAATTATTATTTATCAACAACGAGCAAGCGACACCAATTTGCTGAACCTTCCTTTGGCTCTTGTGATATATAGTTTGTACCTAAATCATAACATTTTGATGCTCAAACATACAGGGA
	16:TTAAACTGAAATTTCTCTGCGAGCAATTCTTGGATTGTATGCACACTTACCACATAACATTCCTTCTCTTAATGGAACCAGATGGAATCCGCA>TGGATGG	3	ACTTAACCTGGATGCTGGATGG--------------------------------------------------------------------------------------GAGGCAGAACCAACAAACAAAAGCGTCATTCAGGTAATTATTATTTATCAACAACGAGCAAGCGACACCAATTTGCTGAACCTTCCTTTGGCTCTTGTGATATATAGTTTGTACCTAAATCATAACATTTTGATGCTCAAACATACAGGGA
	hom		ACTTAACCTGGATGCTTAAACTGAAATTTCTCTGCGAGCAATTCTTGGATTGTATGCACACTTACCACATAACATTCCTTCTCTTAATGGAACCAGATGGAATCCGCAGAGGCAGAACCAACAAACAAAAGCGTCATTCAGGTAATTATTATTTATCAACAACGAGCAAGCGACACCAATTTGCTGAACCTTCCTTTGGCTCTTGTGATATATAGTTTGTACCTAAATCATAACATTTTGATGCTCAAACATACAGGGA
	16:TTAAACTGAAATTTCTCTGCGAGCAATTCTTGGATTGTATGCACACTTACCACATAACATTCCTTCTCTTAATGGAACCAGATGGAATCCGCA>TGGATGG	4	ACTTAACCTGGATGCTGGATGG--------------------------------------------------------------------------------------GAGGCAGAACCAACAAACAAAAGCGTCATTCAGGTAATTATTATTTATCAACAACGAGCAAGCGACACCAATTTGCTGAACCTTCCTTTGGCTCTTGTGATATATAGTTTGTACCTAAATCATAACATTTTGATGCTCAAACATACAGGGA
	hom		ACTTAACCTGGATGCTTAAACTGAAATTTCTCTGCGAGCAATTCTTGGATTGTATGCACACTTACCACATAACATTCCTTCTCTTAATGGAACCAGATGGAATCCGCAGAGGCAGAACCAACAAACAAAAGCGTCATTCAGGTAATTATTATTTATCAACAACGAGCAAGCGACACCAATTTGCTGAACCTTCCTTTGGCTCTTGTGATATATAGTTTGTACCTAAATCATAACATTTTGATGCTCAAACATACAGGGA
	16:TTAAACTGAAATTTCTCTGCGAGCAATTCTTGGATTGTATGCACACTTACCACATAACATTCCTTCTCTTAATGGAACCAGATGGAATCCGCA>TGGATGG	8	ACTTAACCTGGATGCTGGATGG--------------------------------------------------------------------------------------GAGGCAGAACCAACAAACAAAAGCGTCATTCAGGTAATTATTATTTATCAACAACGAGCAAGCGACACCAATTTGCTGAACCTTCCTTTGGCTCTTGTGATATATAGTTTGTACCTAAATCATAACATTTTGATGCTCAAACATACAGGGA
	hom		ACTTAACCTGGATGCTTAAACTGAAATTTCTCTGCGAGCAATTCTTGGATTGTATGCACACTTACCACATAACATTCCTTCTCTTAATGGAACCAGATGGAATCCGCAGAGGCAGAACCAACAAACAAAAGCGTCATTCAGGTAATTATTATTTATCAACAACGAGCAAGCGACACCAATTTGCTGAACCTTCCTTTGGCTCTTGTGATATATAGTTTGTACCTAAATCATAACATTTTGATGCTCAAACATACAGGGA
	16:TTAAACTGAAATTTCTCTGCGAGCAATTCTTGGATTGTATGCACACTTACCACATAACATTCCTTCTCTTAATGGAACCAGATGGAATCCGCA>TGGATGG	59	ACTTAACCTGGATGCTGGATGG--------------------------------------------------------------------------------------GAGGCAGAACCAACAAACAAAAGCGTCATTCAGGTAATTATTATTTATCAACAACGAGCAAGCGACACCAATTTGCTGAACCTTCCTTTGGCTCTTGTGATATATAGTTTGTACCTAAATCATAACATTTTGATGCTCAAACATACAGGGA
	hom		ACTTAACCTGGATGCTTAAACTGAAATTTCTCTGCGAGCAATTCTTGGATTGTATGCACACTTACCACATAACATTCCTTCTCTTAATGGAACCAGATGGAATCCGCAGAGGCAGAACCAACAAACAAAAGCGTCATTCAGGTAATTATTATTTATCAACAACGAGCAAGCGACACCAATTTGCTGAACCTTCCTTTGGCTCTTGTGATATATAGTTTGTACCTAAATCATAACATTTTGATGCTCAAACATACAGGGA
	16:TTAAACTGAAATTTCTCTGCGAGCAATTCTTGGATTGTATGCACACTTACCACATAACATTCCTTCTCTTAATGGAACCAGATGGAATCCGCA>TGGATGG	4	ACTTAACCTGGATGCTGGATGG--------------------------------------------------------------------------------------GAGGCAGAACCAACAAACAAAAGCGTCATTCAGGTAATTATTATTTATCAACAACGAGCAAGCGACACCAATTTGCTGAACCTTCCTTTGGCTCTTGTGATATATAGTTTGTACCTAAATCATAACATTTTGATGCTCAAACATACAGGGA
	hom		ACTTAACCTGGATGCTTAAACTGAAATTTCTCTGCGAGCAATTCTTGGATTGTATGCACACTTACCACATAACATTCCTTCTCTTAATGGAACCAGATGGAATCCGCAGAGGCAGAACCAACAAACAAAAGCGTCATTCAGGTAATTATTATTTATCAACAACGAGCAAGCGACACCAATTTGCTGAACCTTCCTTTGGCTCTTGTGATATATAGTTTGTACCTAAATCATAACATTTTGATGCTCAAACATACAGGGA
	16:TTAAACTGAAATTTCTCTGCGAGCAATTCTTGGATTGTATGCACACTTACCACATAACATTCCTTCTCTTAATGGAACCAGATGGAATCCGCA>TGGATGG	16	ACTTAACCTGGATGCTGGATGG--------------------------------------------------------------------------------------GAGGCAGAACCAACAAACAAAAGCGTCATTCAGGTAATTATTATTTATCAACAACGAGCAAGCGACACCAATTTGCTGAACCTTCCTTTGGCTCTTGTGATATATAGTTTGTACCTAAATCATAACATTTTGATGCTCAAACATACAGGGA
	hom		ACTTAACCTGGATGCTTAAACTGAAATTTCTCTGCGAGCAATTCTTGGATTGTATGCACACTTACCACATAACATTCCTTCTCTTAATGGAACCAGATGGAATCCGCAGAGGCAGAACCAACAAACAAAAGCGTCATTCAGGTAATTATTATTTATCAACAACGAGCAAGCGACACCAATTTGCTGAACCTTCCTTTGGCTCTTGTGATATATAGTTTGTACCTAAATCATAACATTTTGATGCTCAAACATACAGGGA
	16:TTAAACTGAAATTTCTCTGCGAGCAATTCTTGGATTGTATGCACACTTACCACATAACATTCCTTCTCTTAATGGAACCAGATGGAATCCGCA>TGGATGG	7	ACTTAACCTGGATGCTGGATGG--------------------------------------------------------------------------------------GAGGCAGAACCAACAAACAAAAGCGTCATTCAGGTAATTATTATTTATCAACAACGAGCAAGCGACACCAATTTGCTGAACCTTCCTTTGGCTCTTGTGATATATAGTTTGTACCTAAATCATAACATTTTGATGCTCAAACATACAGGGA
	hom		ACTTAACCTGGATGCTTAAACTGAAATTTCTCTGCGAGCAATTCTTGGATTGTATGCACACTTACCACATAACATTCCTTCTCTTAATGGAACCAGATGGAATCCGCAGAGGCAGAACCAACAAACAAAAGCGTCATTCAGGTAATTATTATTTATCAACAACGAGCAAGCGACACCAATTTGCTGAACCTTCCTTTGGCTCTTGTGATATATAGTTTGTACCTAAATCATAACATTTTGATGCTCAAACATACAGGGA
	16:TTAAACTGAAATTTCTCTGCGAGCAATTCTTGGATTGTATGCACACTTACCACATAACATTCCTTCTCTTAATGGAACCAGATGGAATCCGCA>TGGATGG	22	ACTTAACCTGGATGCTGGATGG--------------------------------------------------------------------------------------GAGGCAGAACCAACAAACAAAAGCGTCATTCAGGTAATTATTATTTATCAACAACGAGCAAGCGACACCAATTTGCTGAACCTTCCTTTGGCTCTTGTGATATATAGTTTGTACCTAAATCATAACATTTTGATGCTCAAACATACAGGGA
	hom		ACTTAACCTGGATGCTTAAACTGAAATTTCTCTGCGAGCAATTCTTGGATTGTATGCACACTTACCACATAACATTCCTTCTCTTAATGGAACCAGATGGAATCCGCAGAGGCAGAACCAACAAACAAAAGCGTCATTCAGGTAATTATTATTTATCAACAACGAGCAAGCGACACCAATTTGCTGAACCTTCCTTTGGCTCTTGTGATATATAGTTTGTACCTAAATCATAACATTTTGATGCTCAAACATACAGGGA
	16:TTAAACTGAAATTTCTCTGCGAGCAATTCTTGGATTGTATGCACACTTACCACATAACATTCCTTCTCTTAATGGAACCAGATGGAATCCGCA>TGGATGG	5	ACTTAACCTGGATGCTGGATGG--------------------------------------------------------------------------------------GAGGCAGAACCAACAAACAAAAGCGTCATTCAGGTAATTATTATTTATCAACAACGAGCAAGCGACACCAATTTGCTGAACCTTCCTTTGGCTCTTGTGATATATAGTTTGTACCTAAATCATAACATTTTGATGCTCAAACATACAGGGA
	hom		ACTTAACCTGGATGCTTAAACTGAAATTTCTCTGCGAGCAATTCTTGGATTGTATGCACACTTACCACATAACATTCCTTCTCTTAATGGAACCAGATGGAATCCGCAGAGGCAGAACCAACAAACAAAAGCGTCATTCAGGTAATTATTATTTATCAACAACGAGCAAGCGACACCAATTTGCTGAACCTTCCTTTGGCTCTTGTGATATATAGTTTGTACCTAAATCATAACATTTTGATGCTCAAACATACAGGGA
	16:TTAAACTGAAATTTCTCTGCGAGCAATTCTTGGATTGTATGCACACTTACCACATAACATTCCTTCTCTTAATGGAACCAGATGGAATCCGCA>TGGATGG	14	ACTTAACCTGGATGCTGGATGG--------------------------------------------------------------------------------------GAGGCAGAACCAACAAACAAAAGCGTCATTCAGGTAATTATTATTTATCAACAACGAGCAAGCGACACCAATTTGCTGAACCTTCCTTTGGCTCTTGTGATATATAGTTTGTACCTAAATCATAACATTTTGATGCTCAAACATACAGGGA
	hom		ACTTAACCTGGATGCTTAAACTGAAATTTCTCTGCGAGCAATTCTTGGATTGTATGCACACTTACCACATAACATTCCTTCTCTTAATGGAACCAGATGGAATCCGCAGAGGCAGAACCAACAAACAAAAGCGTCATTCAGGTAATTATTATTTATCAACAACGAGCAAGCGACACCAATTTGCTGAACCTTCCTTTGGCTCTTGTGATATATAGTTTGTACCTAAATCATAACATTTTGATGCTCAAACATACAGGGA
	16:TTAAACTGAAATTTCTCTGCGAGCAATTCTTGGATTGTATGCACACTTACCACATAACATTCCTTCTCTTAATGGAACCAGATGGAATCCGCA>TGGATGG	17	ACTTAACCTGGATGCTGGATGG--------------------------------------------------------------------------------------GAGGCAGAACCAACAAACAAAAGCGTCATTCAGGTAATTATTATTTATCAACAACGAGCAAGCGACACCAATTTGCTGAACCTTCCTTTGGCTCTTGTGATATATAGTTTGTACCTAAATCATAACATTTTGATGCTCAAACATACAGGGA
	hom		ACTTAACCTGGATGCTTAAACTGAAATTTCTCTGCGAGCAATTCTTGGATTGTATGCACACTTACCACATAACATTCCTTCTCTTAATGGAACCAGATGGAATCCGCAGAGGCAGAACCAACAAACAAAAGCGTCATTCAGGTAATTATTATTTATCAACAACGAGCAAGCGACACCAATTTGCTGAACCTTCCTTTGGCTCTTGTGATATATAGTTTGTACCTAAATCATAACATTTTGATGCTCAAACATACAGGGA
	16:TTAAACTGAAATTTCTCTGCGAGCAATTCTTGGATTGTATGCACACTTACCACATAACATTCCTTCTCTTAATGGAACCAGATGGAATCCGCA>TGGATGG	15	ACTTAACCTGGATGCTGGATGG--------------------------------------------------------------------------------------GAGGCAGAACCAACAAACAAAAGCGTCATTCAGGTAATTATTATTTATCAACAACGAGCAAGCGACACCAATTTGCTGAACCTTCCTTTGGCTCTTGTGATATATAGTTTGTACCTAAATCATAACATTTTGATGCTCAAACATACAGGGA
	hom		ACTTAACCTGGATGCTTAAACTGAAATTTCTCTGCGAGCAATTCTTGGATTGTATGCACACTTACCACATAACATTCCTTCTCTTAATGGAACCAGATGGAATCCGCAGAGGCAGAACCAACAAACAAAAGCGTCATTCAGGTAATTATTATTTATCAACAACGAGCAAGCGACACCAATTTGCTGAACCTTCCTTTGGCTCTTGTGATATATAGTTTGTACCTAAATCATAACATTTTGATGCTCAAACATACAGGGA
	16:TTAAACTGAAATTTCTCTGCGAGCAATTCTTGGATTGTATGCACACTTACCACATAACATTCCTTCTCTTAATGGAACCAGATGGAATCCGCA>TGGATGG	3	ACTTAACCTGGATGCTGGATGG--------------------------------------------------------------------------------------GAGGCAGAACCAACAAACAAAAGCGTCATTCAGGTAATTATTATTTATCAACAACGAGCAAGCGACACCAATTTGCTGAACCTTCCTTTGGCTCTTGTGATATATAGTTTGTACCTAAATCATAACATTTTGATGCTCAAACATACAGGGA
	hom		ACTTAACCTGGATGCTTAAACTGAAATTTCTCTGCGAGCAATTCTTGGATTGTATGCACACTTACCACATAACATTCCTTCTCTTAATGGAACCAGATGGAATCCGCAGAGGCAGAACCAACAAACAAAAGCGTCATTCAGGTAATTATTATTTATCAACAACGAGCAAGCGACACCAATTTGCTGAACCTTCCTTTGGCTCTTGTGATATATAGTTTGTACCTAAATCATAACATTTTGATGCTCAAACATACAGGGA
	16:TTAAACTGAAATTTCTCTGCGAGCAATTCTTGGATTGTATGCACACTTACCACATAACATTCCTTCTCTTAATGGAACCAGATGGAATCCGCA>TGGATGG	5	ACTTAACCTGGATGCTGGATGG--------------------------------------------------------------------------------------GAGGCAGAACCAACAAACAAAAGCGTCATTCAGGTAATTATTATTTATCAACAACGAGCAAGCGACACCAATTTGCTGAACCTTCCTTTGGCTCTTGTGATATATAGTTTGTACCTAAATCATAACATTTTGATGCTCAAACATACAGGGA
Plate 17	bia		ACTTAACCTGGATGCTTAAACTGAAATTTCTCTGCGAGCAATTCTTGGATTGTATGCACACTTACCACATAACATTCCTTCTCTTAATGGAACCAGATGGAATCCGCAGAGGCAGAACCAACAAACAAAAGCGTCATTCAGGTAATTATTATTTATCAACAACGAGCAAGCGACACCAATTTGCTGAACCTTCCTTTGGCTCTTGTGATATATAGTTTGTACCTAAATCATAACATTTTGATGCTCAAACATACAGGGA
	16:TTAAACTGAAATTTCTCTGCGAGCAATTCTTGGATTGTATGCACACTTACCACATAACATTCCTTCTCTTAATGGAACCAGATGGAATCCGCA>TGGATGG	18	ACTTAACCTGGATGCTGGATGG--------------------------------------------------------------------------------------GAGGCAGAACCAACAAACAAAAGCGTCATTCAGGTAATTATTATTTATCAACAACGAGCAAGCGACACCAATTTGCTGAACCTTCCTTTGGCTCTTGTGATATATAGTTTGTACCTAAATCATAACATTTTGATGCTCAAACATACAGGGA
	16:TTAAACTGAAATTTCTCTGCGAGCAATTCTTGGATTGTAT>TCGGAGTGA;64:ACCACATAACATTCCTTCTCTTAATGGAACCAGATGGAATCCGCAGAGGCAGAACCAACAAACAAAAGCGTCATTCAGGTAATTATTATTTATCAACAACGAGCAAGCGACACCAATT>AACCTGGA	4	ACTTAACCTGGATGCTCGGAGTGA-------------------------------GCACACTTAACCTGGA--------------------------------------------------------------------------------------------------------------TGCTGAACCTTCCTTTGGCTCTTGTGATATATAGTTTGTACCTAAATCATAACATTTTGATGCTCAAACATACAGGGA
	hom		ACTTAACCTGGATGCTTAAACTGAAATTTCTCTGCGAGCAATTCTTGGATTGTATGCACACTTACCACATAACATTCCTTCTCTTAATGGAACCAGATGGAATCCGCAGAGGCAGAACCAACAAACAAAAGCGTCATTCAGGTAATTATTATTTATCAACAACGAGCAAGCGACACCAATTTGCTGAACCTTCCTTTGGCTCTTGTGATATATAGTTTGTACCTAAATCATAACATTTTGATGCTCAAACATACAGGGA
	16:TTAAACTGAAATTTCTCTGCGAGCAATTCTTGGATTGTATGCACACTTACCACATAACATTCCTTCTCTTAATGGAACCAGATGGAATCCGCA>TGGATGG	3	ACTTAACCTGGATGCTGGATGG--------------------------------------------------------------------------------------GAGGCAGAACCAACAAACAAAAGCGTCATTCAGGTAATTATTATTTATCAACAACGAGCAAGCGACACCAATTTGCTGAACCTTCCTTTGGCTCTTGTGATATATAGTTTGTACCTAAATCATAACATTTTGATGCTCAAACATACAGGGA
	hom		ACTTAACCTGGATGCTTAAACTGAAATTTCTCTGCGAGCAATTCTTGGATTGTATGCACACTTACCACATAACATTCCTTCTCTTAATGGAACCAGATGGAATCCGCAGAGGCAGAACCAACAAACAAAAGCGTCATTCAGGTAATTATTATTTATCAACAACGAGCAAGCGACACCAATTTGCTGAACCTTCCTTTGGCTCTTGTGATATATAGTTTGTACCTAAATCATAACATTTTGATGCTCAAACATACAGGGA
	16:TTAAACTGAAATTTCTCTGCGAGCAATTCTTGGATTGTATGCACACTTACCACATAACATTCCTTCTCTTAATGGAACCAGATGGAATCCGCA>TGGATGG	10	ACTTAACCTGGATGCTGGATGG--------------------------------------------------------------------------------------GAGGCAGAACCAACAAACAAAAGCGTCATTCAGGTAATTATTATTTATCAACAACGAGCAAGCGACACCAATTTGCTGAACCTTCCTTTGGCTCTTGTGATATATAGTTTGTACCTAAATCATAACATTTTGATGCTCAAACATACAGGGA
	hom		ACTTAACCTGGATGCTTAAACTGAAATTTCTCTGCGAGCAATTCTTGGATTGTATGCACACTTACCACATAACATTCCTTCTCTTAATGGAACCAGATGGAATCCGCAGAGGCAGAACCAACAAACAAAAGCGTCATTCAGGTAATTATTATTTATCAACAACGAGCAAGCGACACCAATTTGCTGAACCTTCCTTTGGCTCTTGTGATATATAGTTTGTACCTAAATCATAACATTTTGATGCTCAAACATACAGGGA
	16:TTAAACTGAAATTTCTCTGCGAGCAATTCTTGGATTGTATGCACACTTACCACATAACATTCCTTCTCTTAATGGAACCAGATGGAATCCGCA>TGGATGG	3	ACTTAACCTGGATGCTGGATGG--------------------------------------------------------------------------------------GAGGCAGAACCAACAAACAAAAGCGTCATTCAGGTAATTATTATTTATCAACAACGAGCAAGCGACACCAATTTGCTGAACCTTCCTTTGGCTCTTGTGATATATAGTTTGTACCTAAATCATAACATTTTGATGCTCAAACATACAGGGA
	hom		ACTTAACCTGGATGCTTAAACTGAAATTTCTCTGCGAGCAATTCTTGGATTGTATGCACACTTACCACATAACATTCCTTCTCTTAATGGAACCAGATGGAATCCGCAGAGGCAGAACCAACAAACAAAAGCGTCATTCAGGTAATTATTATTTATCAACAACGAGCAAGCGACACCAATTTGCTGAACCTTCCTTTGGCTCTTGTGATATATAGTTTGTACCTAAATCATAACATTTTGATGCTCAAACATACAGGGA
	16:TTAAACTGAAATTTCTCTGCGAGCAATTCTTGGATTGTATGCACACTTACCACATAACATTCCTTCTCTTAATGGAACCAGATGGAATCCGCA>TGGATGG	9	ACTTAACCTGGATGCTGGATGG--------------------------------------------------------------------------------------GAGGCAGAACCAACAAACAAAAGCGTCATTCAGGTAATTATTATTTATCAACAACGAGCAAGCGACACCAATTTGCTGAACCTTCCTTTGGCTCTTGTGATATATAGTTTGTACCTAAATCATAACATTTTGATGCTCAAACATACAGGGA
	hom		ACTTAACCTGGATGCTTAAACTGAAATTTCTCTGCGAGCAATTCTTGGATTGTATGCACACTTACCACATAACATTCCTTCTCTTAATGGAACCAGATGGAATCCGCAGAGGCAGAACCAACAAACAAAAGCGTCATTCAGGTAATTATTATTTATCAACAACGAGCAAGCGACACCAATTTGCTGAACCTTCCTTTGGCTCTTGTGATATATAGTTTGTACCTAAATCATAACATTTTGATGCTCAAACATACAGGGA
	16:TTAAACTGAAATTTCTCTGCGAGCAATTCTTGGATTGTATGCACACTTACCACATAACATTCCTTCTCTTAATGGAACCAGATGGAATCCGCA>TGGATGG	7	ACTTAACCTGGATGCTGGATGG--------------------------------------------------------------------------------------GAGGCAGAACCAACAAACAAAAGCGTCATTCAGGTAATTATTATTTATCAACAACGAGCAAGCGACACCAATTTGCTGAACCTTCCTTTGGCTCTTGTGATATATAGTTTGTACCTAAATCATAACATTTTGATGCTCAAACATACAGGGA
	bia		ACTTAACCTGGATGCTTAAACTGAAATTTCTCTGCGAGCAATTCTTGGATTGTATGCACACTTACCACATAACATTCCTTCTCTTAATGGAACCAGATGGAATCCGCAGAGGCAGAACCAACAAACAAAAGCGTCATTCAGGTAATTATTATTTATCAACAACGAGCAAGCGACACCAATTTGCTGAACCTTCCTTTGGCTCTTGTGATATATAGTTTGTACCTAAATCATAACATTTTGATGCTCAAACATACAGGGA
	16:TTAAACTGAAATTTCTCTGCGAGCAATTCTTGGATTGTATGCACACTTACCACATAACATTCCTTCTCTTAATGGAACCAGATGGAATCCGCA>TGGATGG	12	ACTTAACCTGGATGCTGGATGG--------------------------------------------------------------------------------------GAGGCAGAACCAACAAACAAAAGCGTCATTCAGGTAATTATTATTTATCAACAACGAGCAAGCGACACCAATTTGCTGAACCTTCCTTTGGCTCTTGTGATATATAGTTTGTACCTAAATCATAACATTTTGATGCTCAAACATACAGGGA
	16:TTAAACTGAAATTTCTCTGCGAGCAATTCTTGGATTGTATGCACACTTACCACATAACATTCCTTCTCTTAATGGAACCAGATGGAATCCGCA>TGGATGG;172:G>A	3	ACTTAACCTGGATGCTGGATGG--------------------------------------------------------------------------------------GAGGCAGAACCAACAAACAAAAGCGTCATTCAGGTAATTATTATTTATCAACAACGAGCAAGCAACACCAATTTGCTGAACCTTCCTTTGGCTCTTGTGATATATAGTTTGTACCTAAATCATAACATTTTGATGCTCAAACATACAGGGA
	hom		ACTTAACCTGGATGCTTAAACTGAAATTTCTCTGCGAGCAATTCTTGGATTGTATGCACACTTACCACATAACATTCCTTCTCTTAATGGAACCAGATGGAATCCGCAGAGGCAGAACCAACAAACAAAAGCGTCATTCAGGTAATTATTATTTATCAACAACGAGCAAGCGACACCAATTTGCTGAACCTTCCTTTGGCTCTTGTGATATATAGTTTGTACCTAAATCATAACATTTTGATGCTCAAACATACAGGGA
	16:TTAAACTGAAATTTCTCTGCGAGCAATTCTTGGATTGTATGCACACTTACCACATAACATTCCTTCTCTTAATGGAACCAGATGGAATCCGCA>TGGATGG	8	ACTTAACCTGGATGCTGGATGG--------------------------------------------------------------------------------------GAGGCAGAACCAACAAACAAAAGCGTCATTCAGGTAATTATTATTTATCAACAACGAGCAAGCGACACCAATTTGCTGAACCTTCCTTTGGCTCTTGTGATATATAGTTTGTACCTAAATCATAACATTTTGATGCTCAAACATACAGGGA
	hom		ACTTAACCTGGATGCTTAAACTGAAATTTCTCTGCGAGCAATTCTTGGATTGTATGCACACTTACCACATAACATTCCTTCTCTTAATGGAACCAGATGGAATCCGCAGAGGCAGAACCAACAAACAAAAGCGTCATTCAGGTAATTATTATTTATCAACAACGAGCAAGCGACACCAATTTGCTGAACCTTCCTTTGGCTCTTGTGATATATAGTTTGTACCTAAATCATAACATTTTGATGCTCAAACATACAGGGA
	16:TTAAACTGAAATTTCTCTGCGAGCAATTCTTGGATTGTATGCACACTTACCACATAACATTCCTTCTCTTAATGGAACCAGATGGAATCCGCA>TGGATGG	3	ACTTAACCTGGATGCTGGATGG--------------------------------------------------------------------------------------GAGGCAGAACCAACAAACAAAAGCGTCATTCAGGTAATTATTATTTATCAACAACGAGCAAGCGACACCAATTTGCTGAACCTTCCTTTGGCTCTTGTGATATATAGTTTGTACCTAAATCATAACATTTTGATGCTCAAACATACAGGGA
	hom		ACTTAACCTGGATGCTTAAACTGAAATTTCTCTGCGAGCAATTCTTGGATTGTATGCACACTTACCACATAACATTCCTTCTCTTAATGGAACCAGATGGAATCCGCAGAGGCAGAACCAACAAACAAAAGCGTCATTCAGGTAATTATTATTTATCAACAACGAGCAAGCGACACCAATTTGCTGAACCTTCCTTTGGCTCTTGTGATATATAGTTTGTACCTAAATCATAACATTTTGATGCTCAAACATACAGGGA
	16:TTAAACTGAAATTTCTCTGCGAGCAATTCTTGGATTGTATGCACACTTACCACATAACATTCCTTCTCTTAATGGAACCAGATGGAATCCGCA>TGGATGG	26	ACTTAACCTGGATGCTGGATGG--------------------------------------------------------------------------------------GAGGCAGAACCAACAAACAAAAGCGTCATTCAGGTAATTATTATTTATCAACAACGAGCAAGCGACACCAATTTGCTGAACCTTCCTTTGGCTCTTGTGATATATAGTTTGTACCTAAATCATAACATTTTGATGCTCAAACATACAGGGA
	hom		ACTTAACCTGGATGCTTAAACTGAAATTTCTCTGCGAGCAATTCTTGGATTGTATGCACACTTACCACATAACATTCCTTCTCTTAATGGAACCAGATGGAATCCGCAGAGGCAGAACCAACAAACAAAAGCGTCATTCAGGTAATTATTATTTATCAACAACGAGCAAGCGACACCAATTTGCTGAACCTTCCTTTGGCTCTTGTGATATATAGTTTGTACCTAAATCATAACATTTTGATGCTCAAACATACAGGGA
	16:TTAAACTGAAATTTCTCTGCGAGCAATTCTTGGATTGTATGCACACTTACCACATAACATTCCTTCTCTTAATGGAACCAGATGGAATCCGCA>TGGATGG	10	ACTTAACCTGGATGCTGGATGG--------------------------------------------------------------------------------------GAGGCAGAACCAACAAACAAAAGCGTCATTCAGGTAATTATTATTTATCAACAACGAGCAAGCGACACCAATTTGCTGAACCTTCCTTTGGCTCTTGTGATATATAGTTTGTACCTAAATCATAACATTTTGATGCTCAAACATACAGGGA
	hom		ACTTAACCTGGATGCTTAAACTGAAATTTCTCTGCGAGCAATTCTTGGATTGTATGCACACTTACCACATAACATTCCTTCTCTTAATGGAACCAGATGGAATCCGCAGAGGCAGAACCAACAAACAAAAGCGTCATTCAGGTAATTATTATTTATCAACAACGAGCAAGCGACACCAATTTGCTGAACCTTCCTTTGGCTCTTGTGATATATAGTTTGTACCTAAATCATAACATTTTGATGCTCAAACATACAGGGA
	16:TTAAACTGAAATTTCTCTGCGAGCAATTCTTGGATTGTATGCACACTTACCACATAACATTCCTTCTCTTAATGGAACCAGATGGAATCCGCA>TGGATGG	4	ACTTAACCTGGATGCTGGATGG--------------------------------------------------------------------------------------GAGGCAGAACCAACAAACAAAAGCGTCATTCAGGTAATTATTATTTATCAACAACGAGCAAGCGACACCAATTTGCTGAACCTTCCTTTGGCTCTTGTGATATATAGTTTGTACCTAAATCATAACATTTTGATGCTCAAACATACAGGGA
	hom		ACTTAACCTGGATGCTTAAACTGAAATTTCTCTGCGAGCAATTCTTGGATTGTATGCACACTTACCACATAACATTCCTTCTCTTAATGGAACCAGATGGAATCCGCAGAGGCAGAACCAACAAACAAAAGCGTCATTCAGGTAATTATTATTTATCAACAACGAGCAAGCGACACCAATTTGCTGAACCTTCCTTTGGCTCTTGTGATATATAGTTTGTACCTAAATCATAACATTTTGATGCTCAAACATACAGGGA
	16:TTAAACTGAAATTTCTCTGCGAGCAATTCTTGGATTGTATGCACACTTACCACATAACATTCCTTCTCTTAATGGAACCAGATGGAATCCGCA>TGGATGG	3	ACTTAACCTGGATGCTGGATGG--------------------------------------------------------------------------------------GAGGCAGAACCAACAAACAAAAGCGTCATTCAGGTAATTATTATTTATCAACAACGAGCAAGCGACACCAATTTGCTGAACCTTCCTTTGGCTCTTGTGATATATAGTTTGTACCTAAATCATAACATTTTGATGCTCAAACATACAGGGA
	hom		ACTTAACCTGGATGCTTAAACTGAAATTTCTCTGCGAGCAATTCTTGGATTGTATGCACACTTACCACATAACATTCCTTCTCTTAATGGAACCAGATGGAATCCGCAGAGGCAGAACCAACAAACAAAAGCGTCATTCAGGTAATTATTATTTATCAACAACGAGCAAGCGACACCAATTTGCTGAACCTTCCTTTGGCTCTTGTGATATATAGTTTGTACCTAAATCATAACATTTTGATGCTCAAACATACAGGGA
	16:TTAAACTGAAATTTCTCTGCGAGCAATTCTTGGATTGTATGCACACTTACCACATAACATTCCTTCTCTTAATGGAACCAGATGGAATCCGCA>TCTGGATGG;150:T>C	3	ACTTAACCTGGATGCTCTGGATGG------------------------------------------------------------------------------------GAGGCAGAACCAACAAACAAAAGCGTCATTCAGGTAATTATCATTTATCAACAACGAGCAAGCGACACCAATTTGCTGAACCTTCCTTTGGCTCTTGTGATATATAGTTTGTACCTAAATCATAACATTTTGATGCTCAAACATACAGGGA
	hom		ACTTAACCTGGATGCTTAAACTGAAATTTCTCTGCGAGCAATTCTTGGATTGTATGCACACTTACCACATAACATTCCTTCTCTTAATGGAACCAGATGGAATCCGCAGAGGCAGAACCAACAAACAAAAGCGTCATTCAGGTAATTATTATTTATCAACAACGAGCAAGCGACACCAATTTGCTGAACCTTCCTTTGGCTCTTGTGATATATAGTTTGTACCTAAATCATAACATTTTGATGCTCAAACATACAGGGA
	16:TTAAACTGAAATTTCTCTGCGAGCAATTCTTGGATTGTATGCACACTTACCACATAACATTCCTTCTCTTAATGGAACCAGATGGAATCCGCA>TGGATGG	5	ACTTAACCTGGATGCTGGATGG--------------------------------------------------------------------------------------GAGGCAGAACCAACAAACAAAAGCGTCATTCAGGTAATTATTATTTATCAACAACGAGCAAGCGACACCAATTTGCTGAACCTTCCTTTGGCTCTTGTGATATATAGTTTGTACCTAAATCATAACATTTTGATGCTCAAACATACAGGGA
	hom		ACTTAACCTGGATGCTTAAACTGAAATTTCTCTGCGAGCAATTCTTGGATTGTATGCACACTTACCACATAACATTCCTTCTCTTAATGGAACCAGATGGAATCCGCAGAGGCAGAACCAACAAACAAAAGCGTCATTCAGGTAATTATTATTTATCAACAACGAGCAAGCGACACCAATTTGCTGAACCTTCCTTTGGCTCTTGTGATATATAGTTTGTACCTAAATCATAACATTTTGATGCTCAAACATACAGGGA
	16:TTAAACTGAAATTTCTCTGCGAGCAATTCTTGGATTGTATGCACACTTACCACATAACATTCCTTCTCTTAATGGAACCAGATGGAATCCGCA>TGGATGG	7	ACTTAACCTGGATGCTGGATGG--------------------------------------------------------------------------------------GAGGCAGAACCAACAAACAAAAGCGTCATTCAGGTAATTATTATTTATCAACAACGAGCAAGCGACACCAATTTGCTGAACCTTCCTTTGGCTCTTGTGATATATAGTTTGTACCTAAATCATAACATTTTGATGCTCAAACATACAGGGA
	hom		ACTTAACCTGGATGCTTAAACTGAAATTTCTCTGCGAGCAATTCTTGGATTGTATGCACACTTACCACATAACATTCCTTCTCTTAATGGAACCAGATGGAATCCGCAGAGGCAGAACCAACAAACAAAAGCGTCATTCAGGTAATTATTATTTATCAACAACGAGCAAGCGACACCAATTTGCTGAACCTTCCTTTGGCTCTTGTGATATATAGTTTGTACCTAAATCATAACATTTTGATGCTCAAACATACAGGGA
	16:TTAAACTGAAATTTCTCTGCGAGCAATTCTTGGATTGTATGCACACTTACCACATAACATTCCTTCTCTTAATGGAACCAGATGGAATCCGCA>TGGATGG	6	ACTTAACCTGGATGCTGGATGG--------------------------------------------------------------------------------------GAGGCAGAACCAACAAACAAAAGCGTCATTCAGGTAATTATTATTTATCAACAACGAGCAAGCGACACCAATTTGCTGAACCTTCCTTTGGCTCTTGTGATATATAGTTTGTACCTAAATCATAACATTTTGATGCTCAAACATACAGGGA
	hom		ACTTAACCTGGATGCTTAAACTGAAATTTCTCTGCGAGCAATTCTTGGATTGTATGCACACTTACCACATAACATTCCTTCTCTTAATGGAACCAGATGGAATCCGCAGAGGCAGAACCAACAAACAAAAGCGTCATTCAGGTAATTATTATTTATCAACAACGAGCAAGCGACACCAATTTGCTGAACCTTCCTTTGGCTCTTGTGATATATAGTTTGTACCTAAATCATAACATTTTGATGCTCAAACATACAGGGA
	16:TTAAACTGAAATTTCTCTGCGAGCAATTCTTGGATTGTATGCACACTTACCACATAACATTCCTTCTCTTAATGGAACCAGATGGAATCCGCA>TGGATGG	3	ACTTAACCTGGATGCTGGATGG--------------------------------------------------------------------------------------GAGGCAGAACCAACAAACAAAAGCGTCATTCAGGTAATTATTATTTATCAACAACGAGCAAGCGACACCAATTTGCTGAACCTTCCTTTGGCTCTTGTGATATATAGTTTGTACCTAAATCATAACATTTTGATGCTCAAACATACAGGGA
	hom		ACTTAACCTGGATGCTTAAACTGAAATTTCTCTGCGAGCAATTCTTGGATTGTATGCACACTTACCACATAACATTCCTTCTCTTAATGGAACCAGATGGAATCCGCAGAGGCAGAACCAACAAACAAAAGCGTCATTCAGGTAATTATTATTTATCAACAACGAGCAAGCGACACCAATTTGCTGAACCTTCCTTTGGCTCTTGTGATATATAGTTTGTACCTAAATCATAACATTTTGATGCTCAAACATACAGGGA
	16:TTAAACTGAAATTTCTCTGCGAGCAATTCTTGGATTGTATGCACACTTACCACATAACATTCCTTCTCTTAATGGAACCAGATGGAATCCGCA>TGGATGG	3	ACTTAACCTGGATGCTGGATGG--------------------------------------------------------------------------------------GAGGCAGAACCAACAAACAAAAGCGTCATTCAGGTAATTATTATTTATCAACAACGAGCAAGCGACACCAATTTGCTGAACCTTCCTTTGGCTCTTGTGATATATAGTTTGTACCTAAATCATAACATTTTGATGCTCAAACATACAGGGA
	hom		ACTTAACCTGGATGCTTAAACTGAAATTTCTCTGCGAGCAATTCTTGGATTGTATGCACACTTACCACATAACATTCCTTCTCTTAATGGAACCAGATGGAATCCGCAGAGGCAGAACCAACAAACAAAAGCGTCATTCAGGTAATTATTATTTATCAACAACGAGCAAGCGACACCAATTTGCTGAACCTTCCTTTGGCTCTTGTGATATATAGTTTGTACCTAAATCATAACATTTTGATGCTCAAACATACAGGGA
	16:TTAAACTGAAATTTCTCTGCGAGCAATTCTTGGATTGTATGCACACTTACCACATAACATTCCTTCTCTTAATGGAACCAGATGGAATCCGCA>TGGATGG	9	ACTTAACCTGGATGCTGGATGG--------------------------------------------------------------------------------------GAGGCAGAACCAACAAACAAAAGCGTCATTCAGGTAATTATTATTTATCAACAACGAGCAAGCGACACCAATTTGCTGAACCTTCCTTTGGCTCTTGTGATATATAGTTTGTACCTAAATCATAACATTTTGATGCTCAAACATACAGGGA
	hom		ACTTAACCTGGATGCTTAAACTGAAATTTCTCTGCGAGCAATTCTTGGATTGTATGCACACTTACCACATAACATTCCTTCTCTTAATGGAACCAGATGGAATCCGCAGAGGCAGAACCAACAAACAAAAGCGTCATTCAGGTAATTATTATTTATCAACAACGAGCAAGCGACACCAATTTGCTGAACCTTCCTTTGGCTCTTGTGATATATAGTTTGTACCTAAATCATAACATTTTGATGCTCAAACATACAGGGA
	16:TTAAACTGAAATTTCTCTGCGAGCAATTCTTGGATTGTATGCACACTTACCACATAACATTCCTTCTCTTAATGGAACCAGATGGAATCCGCA>TGGATGG	4	ACTTAACCTGGATGCTGGATGG--------------------------------------------------------------------------------------GAGGCAGAACCAACAAACAAAAGCGTCATTCAGGTAATTATTATTTATCAACAACGAGCAAGCGACACCAATTTGCTGAACCTTCCTTTGGCTCTTGTGATATATAGTTTGTACCTAAATCATAACATTTTGATGCTCAAACATACAGGGA
	hom		ACTTAACCTGGATGCTTAAACTGAAATTTCTCTGCGAGCAATTCTTGGATTGTATGCACACTTACCACATAACATTCCTTCTCTTAATGGAACCAGATGGAATCCGCAGAGGCAGAACCAACAAACAAAAGCGTCATTCAGGTAATTATTATTTATCAACAACGAGCAAGCGACACCAATTTGCTGAACCTTCCTTTGGCTCTTGTGATATATAGTTTGTACCTAAATCATAACATTTTGATGCTCAAACATACAGGGA
	16:TTAAACTGAAATTTCTCTGCGAGCAATTCTTGGATTGTATGCACACTTACCACATAACATTCCTTCTCTTAATGGAACCAGATGGAATCCGCA>TGGATGG	19	ACTTAACCTGGATGCTGGATGG--------------------------------------------------------------------------------------GAGGCAGAACCAACAAACAAAAGCGTCATTCAGGTAATTATTATTTATCAACAACGAGCAAGCGACACCAATTTGCTGAACCTTCCTTTGGCTCTTGTGATATATAGTTTGTACCTAAATCATAACATTTTGATGCTCAAACATACAGGGA
	hom		ACTTAACCTGGATGCTTAAACTGAAATTTCTCTGCGAGCAATTCTTGGATTGTATGCACACTTACCACATAACATTCCTTCTCTTAATGGAACCAGATGGAATCCGCAGAGGCAGAACCAACAAACAAAAGCGTCATTCAGGTAATTATTATTTATCAACAACGAGCAAGCGACACCAATTTGCTGAACCTTCCTTTGGCTCTTGTGATATATAGTTTGTACCTAAATCATAACATTTTGATGCTCAAACATACAGGGA
	16:TTAAACTGAAATTTCTCTGCGAGCAATTCTTGGATTGTATGCACACTTACCACATAACATTCCTTCTCTTAATGGAACCAGATGGAATCCGCA>TGGATGG	7	ACTTAACCTGGATGCTGGATGG--------------------------------------------------------------------------------------GAGGCAGAACCAACAAACAAAAGCGTCATTCAGGTAATTATTATTTATCAACAACGAGCAAGCGACACCAATTTGCTGAACCTTCCTTTGGCTCTTGTGATATATAGTTTGTACCTAAATCATAACATTTTGATGCTCAAACATACAGGGA
	hom		ACTTAACCTGGATGCTTAAACTGAAATTTCTCTGCGAGCAATTCTTGGATTGTATGCACACTTACCACATAACATTCCTTCTCTTAATGGAACCAGATGGAATCCGCAGAGGCAGAACCAACAAACAAAAGCGTCATTCAGGTAATTATTATTTATCAACAACGAGCAAGCGACACCAATTTGCTGAACCTTCCTTTGGCTCTTGTGATATATAGTTTGTACCTAAATCATAACATTTTGATGCTCAAACATACAGGGA
	16:TTAAACTGAAATTTCTCTGCGAGCAATTCTTGGATTGTATGCACACTTACCACATAACATTCCTTCTCTTAATGGAACCAGATGGAATCCGCA>TGGATGG	4	ACTTAACCTGGATGCTGGATGG--------------------------------------------------------------------------------------GAGGCAGAACCAACAAACAAAAGCGTCATTCAGGTAATTATTATTTATCAACAACGAGCAAGCGACACCAATTTGCTGAACCTTCCTTTGGCTCTTGTGATATATAGTTTGTACCTAAATCATAACATTTTGATGCTCAAACATACAGGGA
	hom		ACTTAACCTGGATGCTTAAACTGAAATTTCTCTGCGAGCAATTCTTGGATTGTATGCACACTTACCACATAACATTCCTTCTCTTAATGGAACCAGATGGAATCCGCAGAGGCAGAACCAACAAACAAAAGCGTCATTCAGGTAATTATTATTTATCAACAACGAGCAAGCGACACCAATTTGCTGAACCTTCCTTTGGCTCTTGTGATATATAGTTTGTACCTAAATCATAACATTTTGATGCTCAAACATACAGGGA
	16:TTAAACTGAAATTTCTCTGCGAGCAATTCTTGGATTGTATGCACACTTACCACATAACATTCCTTCTCTTAATGGAACCAGATGGAATCCGCA>TGGATGG	9	ACTTAACCTGGATGCTGGATGG--------------------------------------------------------------------------------------GAGGCAGAACCAACAAACAAAAGCGTCATTCAGGTAATTATTATTTATCAACAACGAGCAAGCGACACCAATTTGCTGAACCTTCCTTTGGCTCTTGTGATATATAGTTTGTACCTAAATCATAACATTTTGATGCTCAAACATACAGGGA
	hom		ACTTAACCTGGATGCTTAAACTGAAATTTCTCTGCGAGCAATTCTTGGATTGTATGCACACTTACCACATAACATTCCTTCTCTTAATGGAACCAGATGGAATCCGCAGAGGCAGAACCAACAAACAAAAGCGTCATTCAGGTAATTATTATTTATCAACAACGAGCAAGCGACACCAATTTGCTGAACCTTCCTTTGGCTCTTGTGATATATAGTTTGTACCTAAATCATAACATTTTGATGCTCAAACATACAGGGA
	16:TTAAACTGAAATTTCTCTGCGAGCAATTCTTGGATTGTATGCACACTTACCACATAACATTCCTTCTCTTAATGGAACCAGATGGAATCCGCA>TGGATGG	5	ACTTAACCTGGATGCTGGATGG--------------------------------------------------------------------------------------GAGGCAGAACCAACAAACAAAAGCGTCATTCAGGTAATTATTATTTATCAACAACGAGCAAGCGACACCAATTTGCTGAACCTTCCTTTGGCTCTTGTGATATATAGTTTGTACCTAAATCATAACATTTTGATGCTCAAACATACAGGGA
	hom		ACTTAACCTGGATGCTTAAACTGAAATTTCTCTGCGAGCAATTCTTGGATTGTATGCACACTTACCACATAACATTCCTTCTCTTAATGGAACCAGATGGAATCCGCAGAGGCAGAACCAACAAACAAAAGCGTCATTCAGGTAATTATTATTTATCAACAACGAGCAAGCGACACCAATTTGCTGAACCTTCCTTTGGCTCTTGTGATATATAGTTTGTACCTAAATCATAACATTTTGATGCTCAAACATACAGGGA
	16:TTAAACTGAAATTTCTCTGCGAGCAATTCTTGGATTGTATGCACACTTACCACATAACATTCCTTCTCTTAATGGAACCAGATGGAATCCGCA>TGGATGG	3	ACTTAACCTGGATGCTGGATGG--------------------------------------------------------------------------------------GAGGCAGAACCAACAAACAAAAGCGTCATTCAGGTAATTATTATTTATCAACAACGAGCAAGCGACACCAATTTGCTGAACCTTCCTTTGGCTCTTGTGATATATAGTTTGTACCTAAATCATAACATTTTGATGCTCAAACATACAGGGA
	hom		ACTTAACCTGGATGCTTAAACTGAAATTTCTCTGCGAGCAATTCTTGGATTGTATGCACACTTACCACATAACATTCCTTCTCTTAATGGAACCAGATGGAATCCGCAGAGGCAGAACCAACAAACAAAAGCGTCATTCAGGTAATTATTATTTATCAACAACGAGCAAGCGACACCAATTTGCTGAACCTTCCTTTGGCTCTTGTGATATATAGTTTGTACCTAAATCATAACATTTTGATGCTCAAACATACAGGGA
	16:TTAAACTGAAATTTCTCTGCGAGCAATTCTTGGATTGTATGCACACTTACCACATAACATTCCTTCTCTTAATGGAACCAGATGGAATCCGCA>TGGATGG	3	ACTTAACCTGGATGCTGGATGG--------------------------------------------------------------------------------------GAGGCAGAACCAACAAACAAAAGCGTCATTCAGGTAATTATTATTTATCAACAACGAGCAAGCGACACCAATTTGCTGAACCTTCCTTTGGCTCTTGTGATATATAGTTTGTACCTAAATCATAACATTTTGATGCTCAAACATACAGGGA
	hom		ACTTAACCTGGATGCTTAAACTGAAATTTCTCTGCGAGCAATTCTTGGATTGTATGCACACTTACCACATAACATTCCTTCTCTTAATGGAACCAGATGGAATCCGCAGAGGCAGAACCAACAAACAAAAGCGTCATTCAGGTAATTATTATTTATCAACAACGAGCAAGCGACACCAATTTGCTGAACCTTCCTTTGGCTCTTGTGATATATAGTTTGTACCTAAATCATAACATTTTGATGCTCAAACATACAGGGA
	16:TTAAACTGAAATTTCTCTGCGAGCAATTCTTGGATTGTATGCACACTTACCACATAACATTCCTTCTCTTAATGGAACCAGATGGAATCCGCA>TGGATGG	3	ACTTAACCTGGATGCTGGATGG--------------------------------------------------------------------------------------GAGGCAGAACCAACAAACAAAAGCGTCATTCAGGTAATTATTATTTATCAACAACGAGCAAGCGACACCAATTTGCTGAACCTTCCTTTGGCTCTTGTGATATATAGTTTGTACCTAAATCATAACATTTTGATGCTCAAACATACAGGGA
	hom		ACTTAACCTGGATGCTTAAACTGAAATTTCTCTGCGAGCAATTCTTGGATTGTATGCACACTTACCACATAACATTCCTTCTCTTAATGGAACCAGATGGAATCCGCAGAGGCAGAACCAACAAACAAAAGCGTCATTCAGGTAATTATTATTTATCAACAACGAGCAAGCGACACCAATTTGCTGAACCTTCCTTTGGCTCTTGTGATATATAGTTTGTACCTAAATCATAACATTTTGATGCTCAAACATACAGGGA
	16:TTAAACTGAAATTTCTCTGCGAGCAATTCTTGGATTGTATGCACACTTACCACATAACATTCCTTCTCTTAATGGAACCAGATGGAATCCGCA>TGGATGG	4	ACTTAACCTGGATGCTGGATGG--------------------------------------------------------------------------------------GAGGCAGAACCAACAAACAAAAGCGTCATTCAGGTAATTATTATTTATCAACAACGAGCAAGCGACACCAATTTGCTGAACCTTCCTTTGGCTCTTGTGATATATAGTTTGTACCTAAATCATAACATTTTGATGCTCAAACATACAGGGA
Plate 19	hom		ACTTAACCTGGATGCTTAAACTGAAATTTCTCTGCGAGCAATTCTTGGATTGTATGCACACTTACCACATAACATTCCTTCTCTTAATGGAACCAGATGGAATCCGCAGAGGCAGAACCAACAAACAAAAGCGTCATTCAGGTAATTATTATTTATCAACAACGAGCAAGCGACACCAATTTGCTGAACCTTCCTTTGGCTCTTGTGATATATAGTTTGTACCTAAATCATAACATTTTGATGCTCAAACATACAGGGA
	16:TTAAACTGAAATTTCTCTGCGAGCAATTCTTGGATTGTATGCACACTTACCACATAACATTCCTTCTCTTAATGGAACCAGATGGAATCCGCA>TGGATGG	3	ACTTAACCTGGATGCTGGATGG--------------------------------------------------------------------------------------GAGGCAGAACCAACAAACAAAAGCGTCATTCAGGTAATTATTATTTATCAACAACGAGCAAGCGACACCAATTTGCTGAACCTTCCTTTGGCTCTTGTGATATATAGTTTGTACCTAAATCATAACATTTTGATGCTCAAACATACAGGGA
	hom		ACTTAACCTGGATGCTTAAACTGAAATTTCTCTGCGAGCAATTCTTGGATTGTATGCACACTTACCACATAACATTCCTTCTCTTAATGGAACCAGATGGAATCCGCAGAGGCAGAACCAACAAACAAAAGCGTCATTCAGGTAATTATTATTTATCAACAACGAGCAAGCGACACCAATTTGCTGAACCTTCCTTTGGCTCTTGTGATATATAGTTTGTACCTAAATCATAACATTTTGATGCTCAAACATACAGGGA
	16:TTAAACTGAAATTTCTCTGCGAGCAATTCTTGGATTGTATGCACACTTACCACATAACATTCCTTCTCTTAATGGAACCAGATGGAATCCGCA>TGGATGG	6	ACTTAACCTGGATGCTGGATGG--------------------------------------------------------------------------------------GAGGCAGAACCAACAAACAAAAGCGTCATTCAGGTAATTATTATTTATCAACAACGAGCAAGCGACACCAATTTGCTGAACCTTCCTTTGGCTCTTGTGATATATAGTTTGTACCTAAATCATAACATTTTGATGCTCAAACATACAGGGA
	hom		ACTTAACCTGGATGCTTAAACTGAAATTTCTCTGCGAGCAATTCTTGGATTGTATGCACACTTACCACATAACATTCCTTCTCTTAATGGAACCAGATGGAATCCGCAGAGGCAGAACCAACAAACAAAAGCGTCATTCAGGTAATTATTATTTATCAACAACGAGCAAGCGACACCAATTTGCTGAACCTTCCTTTGGCTCTTGTGATATATAGTTTGTACCTAAATCATAACATTTTGATGCTCAAACATACAGGGA
	16:A>C	3	ACTTAACCTGGATGCCTAAACTGAAATTTCTCTGCGAGCAATTCTTGGATTGTATGCACACTTACCACATAACATTCCTTCTCTTAATGGAACCAGATGGAATCCGCAGAGGCAGAACCAACAAACAAAAGCGTCATTCAGGTAATTATTATTTATCAACAACGAGCAAGCGACACCAATTTGCTGAACCTTCCTTTGGCTCTTGTGATATATAGTTTGTACCTAAATCATAACATTTTGATGCTCAAACATACAGGGA
	bia		ACTTAACCTGGATGCTTAAACTGAAATTTCTCTGCGAGCAATTCTTGGATTGTATGCACACTTACCACATAACATTCCTTCTCTTAATGGAACCAGATGGAATCCGCAGAGGCAGAACCAACAAACAAAAGCGTCATTCAGGTAATTATTATTTATCAACAACGAGCAAGCGACACCAATTTGCTGAACCTTCCTTTGGCTCTTGTGATATATAGTTTGTACCTAAATCATAACATTTTGATGCTCAAACATACAGGGA
	16:TTAAACTGAAATTTCTCTGCGAGCAATTCTTGGATTGTATGCACACTTACCACATAACATTCCTTCTCTTAATGGAACCAGATGGAATCCGCA>TGGATGG	4	ACTTAACCTGGATGCTGGATGG--------------------------------------------------------------------------------------GAGGCAGAACCAACAAACAAAAGCGTCATTCAGGTAATTATTATTTATCAACAACGAGCAAGCGACACCAATTTGCTGAACCTTCCTTTGGCTCTTGTGATATATAGTTTGTACCTAAATCATAACATTTTGATGCTCAAACATACAGGGA
	16:TTAAACTGAAATTTCTCTGCGAGCAATTCTTGGATTGTAT>TCGGAGTGA;64:ACCACATAACATTCCTTCTCTTAATGGAACCAGATGGAATCCGCAGAGGCAGAACCAACAAACAAAAGCGTCATTCAGGTAATTATTATTTATCAACAACGAGCAAGCGACACCAATT>AACCTGGA	4	ACTTAACCTGGATGCTCGGAGTGA-------------------------------GCACACTTAACCTGGA--------------------------------------------------------------------------------------------------------------TGCTGAACCTTCCTTTGGCTCTTGTGATATATAGTTTGTACCTAAATCATAACATTTTGATGCTCAAACATACAGGGA
Plate 20	hom		ACTTAACCTGGATGCTTAAACTGAAATTTCTCTGCGAGCAATTCTTGGATTGTATGCACACTTACCACATAACATTCCTTCTCTTAATGGAACCAGATGGAATCCGCAGAGGCAGAACCAACAAACAAAAGCGTCATTCAGGTAATTATTATTTATCAACAACGAGCAAGCGACACCAATTTGCTGAACCTTCCTTTGGCTCTTGTGATATATAGTTTGTACCTAAATCATAACATTTTGATGCTCAAACATACAGGGA
	16:TTAAACTGAAATTTCTCTGCGAGCAATTCTTGGATTGTAT>TCGGAGTGA;64:ACCACATAACATTCCTTCTCTTAATGGAACCAGATGGAATCCGCAGAGGCAGAACCAACAAACAAAAGCGTCATTCAGGTAATTATTATTTATCAACAACGAGCAAGCGACACCAATT>AACCTGGA	4	ACTTAACCTGGATGCTCGGAGTGA-------------------------------GCACACTTAACCTGGA--------------------------------------------------------------------------------------------------------------TGCTGAACCTTCCTTTGGCTCTTGTGATATATAGTTTGTACCTAAATCATAACATTTTGATGCTCAAACATACAGGGA
Plate 21	hom		ACTTAACCTGGATGCTTAAACTGAAATTTCTCTGCGAGCAATTCTTGGATTGTATGCACACTTACCACATAACATTCCTTCTCTTAATGGAACCAGATGGAATCCGCAGAGGCAGAACCAACAAACAAAAGCGTCATTCAGGTAATTATTATTTATCAACAACGAGCAAGCGACACCAATTTGCTGAACCTTCCTTTGGCTCTTGTGATATATAGTTTGTACCTAAATCATAACATTTTGATGCTCAAACATACAGGGA
	16:TTAAACTGAAATTTCTCTGCGAGCAATTCTTGGATTGTAT>TCGGAGTGA;64:ACCACATAACATTCCTTCTCTTAATGGAACCAGATGGAATCCGCAGAGGCAGAACCAACAAACAAAAGCGTCATTCAGGTAATTATTATTTATCAACAACGAGCAAGCGACACCAATT>AACCTGGA	3	ACTTAACCTGGATGCTCGGAGTGA-------------------------------GCACACTTAACCTGGA--------------------------------------------------------------------------------------------------------------TGCTGAACCTTCCTTTGGCTCTTGTGATATATAGTTTGTACCTAAATCATAACATTTTGATGCTCAAACATACAGGGA
	hom		ACTTAACCTGGATGCTTAAACTGAAATTTCTCTGCGAGCAATTCTTGGATTGTATGCACACTTACCACATAACATTCCTTCTCTTAATGGAACCAGATGGAATCCGCAGAGGCAGAACCAACAAACAAAAGCGTCATTCAGGTAATTATTATTTATCAACAACGAGCAAGCGACACCAATTTGCTGAACCTTCCTTTGGCTCTTGTGATATATAGTTTGTACCTAAATCATAACATTTTGATGCTCAAACATACAGGGA
	16:TTAAACTGAAATTTCTCTGCGAGCAATTCTTGGATTGTATGCACACTTACCACATAACATTCCTTCTCTTAATGGAACCAGATGGAATCCGCA>TGGATGG;191:T>G	3	ACTTAACCTGGATGCTGGATGG--------------------------------------------------------------------------------------GAGGCAGAACCAACAAACAAAAGCGTCATTCAGGTAATTATTATTTATCAACAACGAGCAAGCGACACCAATTTGCTGAACCGTCCTTTGGCTCTTGTGATATATAGTTTGTACCTAAATCATAACATTTTGATGCTCAAACATACAGGGA
	hom		ACTTAACCTGGATGCTTAAACTGAAATTTCTCTGCGAGCAATTCTTGGATTGTATGCACACTTACCACATAACATTCCTTCTCTTAATGGAACCAGATGGAATCCGCAGAGGCAGAACCAACAAACAAAAGCGTCATTCAGGTAATTATTATTTATCAACAACGAGCAAGCGACACCAATTTGCTGAACCTTCCTTTGGCTCTTGTGATATATAGTTTGTACCTAAATCATAACATTTTGATGCTCAAACATACAGGGA
	16:TTAAACTGAAATTTCTCTGCGAGCAATTCTTGGATTGTAT>TCGGAGTGA;64:ACCACATAACATTCCTTCTCTTAATGGAACCAGATGGAATCCGCAGAGGCAGAACCAACAAACAAAAGCGTCATTCAGGTAATTATTATTTATCAACAACGAGCAAGCGACACCAATT>AACCTGGA	8	ACTTAACCTGGATGCTCGGAGTGA-------------------------------GCACACTTAACCTGGA--------------------------------------------------------------------------------------------------------------TGCTGAACCTTCCTTTGGCTCTTGTGATATATAGTTTGTACCTAAATCATAACATTTTGATGCTCAAACATACAGGGA
Plate 22	bia		ACTTAACCTGGATGCTTAAACTGAAATTTCTCTGCGAGCAATTCTTGGATTGTATGCACACTTACCACATAACATTCCTTCTCTTAATGGAACCAGATGGAATCCGCAGAGGCAGAACCAACAAACAAAAGCGTCATTCAGGTAATTATTATTTATCAACAACGAGCAAGCGACACCAATTTGCTGAACCTTCCTTTGGCTCTTGTGATATATAGTTTGTACCTAAATCATAACATTTTGATGCTCAAACATACAGGGA
	16:TTAAACTGAAATTTCTCTGCGAGCAATTCTTGGATTGTAT>TCGGAGTGA;64:ACCACATAACATTCCTTCTCTTAATGGAACCAGATGGAATCCGCAGAGGCAGAACCAACAAACAAAAGCGTCATTCAGGTAATTATTATTTATCAACAACGAGCAAGCGACACCAATT>AACCTGGA	5	ACTTAACCTGGATGCTCGGAGTGA-------------------------------GCACACTTAACCTGGA--------------------------------------------------------------------------------------------------------------TGCTGAACCTTCCTTTGGCTCTTGTGATATATAGTTTGTACCTAAATCATAACATTTTGATGCTCAAACATACAGGGA
	16:TTAAACTGAAATTTCTCTGCGAGCAATTCTTGGATTGTATGCACACTTACCACATAACATTCCTTCTCTTAATGGAACCAGATGGAATCCGCAGAGGCAGAACCAACAAACAAAAGCGTCATTCAGGTAATTATTATTTATCAACAACGAGCAAGCGAC>T	4	ACTTAACCTGGATGCT--------------------------------------------------------------------------------------------------------------------------------------------------------------ACCAATTTGCTGAACCTTCCTTTGGCTCTTGTGATATATAGTTTGTACCTAAATCATAACATTTTGATGCTCAAACATACAGGGA
NY1T2
Plate 1	het		CAGGGACTGCAGGGGCAGCCATGTGAAGCTCTCTTGGCTGCAATCCAAGTTTAGCCGGATCCCGGAACGCCCCACCAATGATCAGATCATGTATGGCACCAGGGCATATCTCCTGTTCTTGATTGGATCAGCCTTACTTCCAGAGAGGGACAGGGGCTATGTCTCACCAAAGTATTTGCCACTTCTGTCAGACTTTGACAAGGTACAGGAATATGCTTGGGGTGCTGCTGCTCTTGCTCATCTCT
	144:AGAGGGACAGGGGCTATGTCTCACCAAA>A	33	CAGGGACTGCAGGGGCAGCCATGTGAAGCTCTCTTGGCTGCAATCCAAGTTTAGCCGGATCCCGGAACGCCCCACCAATGATCAGATCATGTATGGCACCAGGGCATATCTCCTGTTCTTGATTGGATCAGCCTTACTTCCAGA---------------------------GTATTTGCCACTTCTGTCAGACTTTGACAAGGTACAGGAATATGCTTGGGGTGCTGCTGCTCTTGCTCATCTCT
	wt	16	wt
	het		CAGGGACTGCAGGGGCAGCCATGTGAAGCTCTCTTGGCTGCAATCCAAGTTTAGCCGGATCCCGGAACGCCCCACCAATGATCAGATCATGTATGGCACCAGGGCATATCTCCTGTTCTTGATTGGATCAGCCTTACTTCCAGAGAGGGACAGGGGCTATGTCTCACCAAAGTATTTGCCACTTCTGTCAGACTTTGACAAGGTACAGGAATATGCTTGGGGTGCTGCTGCTCTTGCTCATCTCT
	144:AGAGGGACAGGGGCTATGTCTCACCAAA>A	5	CAGGGACTGCAGGGGCAGCCATGTGAAGCTCTCTTGGCTGCAATCCAAGTTTAGCCGGATCCCGGAACGCCCCACCAATGATCAGATCATGTATGGCACCAGGGCATATCTCCTGTTCTTGATTGGATCAGCCTTACTTCCAGA---------------------------GTATTTGCCACTTCTGTCAGACTTTGACAAGGTACAGGAATATGCTTGGGGTGCTGCTGCTCTTGCTCATCTCT
	wt	5	wt
	hom		CAGGGACTGCAGGGGCAGCCATGTGAAGCTCTCTTGGCTGCAATCCAAGTTTAGCCGGATCCCGGAACGCCCCACCAATGATCAGATCATGTATGGCACCAGGGCATATCTCCTGTTCTTGATTGGATCAGCCTTACTTCCAGAGAGGGACAGGGGCTATGTCTCACCAAAGTATTTGCCACTTCTGTCAGACTTTGACAAGGTACAGGAATATGCTTGGGGTGCTGCTGCTCTTGCTCATCTCT
	144:AGAGGGACAGGGGCTATGTCTCACCAAA>A	7	CAGGGACTGCAGGGGCAGCCATGTGAAGCTCTCTTGGCTGCAATCCAAGTTTAGCCGGATCCCGGAACGCCCCACCAATGATCAGATCATGTATGGCACCAGGGCATATCTCCTGTTCTTGATTGGATCAGCCTTACTTCCAGA---------------------------GTATTTGCCACTTCTGTCAGACTTTGACAAGGTACAGGAATATGCTTGGGGTGCTGCTGCTCTTGCTCATCTCT
	wt		CAGGGACTGCAGGGGCAGCCATGTGAAGCTCTCTTGGCTGCAATCCAAGTTTAGCCGGATCCCGGAACGCCCCACCAATGATCAGATCATGTATGGCACCAGGGCATATCTCCTGTTCTTGATTGGATCAGCCTTACTTCCAGAGAGGGACAGGGGCTATGTCTCACCAAAGTATTTGCCACTTCTGTCAGACTTTGACAAGGTACAGGAATATGCTTGGGGTGCTGCTGCTCTTGCTCATCTCT
	wt	3	wt
Plate 2	bia		CAGGGACTGCAGGGGCAGCCATGTGAAGCTCTCTTGGCTGCAATCCAAGTTTAGCCGGATCCCGGAACGCCCCACCAATGATCAGATCATGTATGGCACCAGGGCATATCTCCTGTTCTTGATTGGATCAGCCTTACTTCCAGAGAGGGACAGGGGCTATGTCTCACCAAAGTATTTGCCACTTCTGTCAGACTTTGACAAGGTACAGGAATATGCTTGGGGTGCTGCTGCTCTTGCTCATCTCT
	144:AGAGGGACAGGGGCTATGTCTCACCAAA>A	4	CAGGGACTGCAGGGGCAGCCATGTGAAGCTCTCTTGGCTGCAATCCAAGTTTAGCCGGATCCCGGAACGCCCCACCAATGATCAGATCATGTATGGCACCAGGGCATATCTCCTGTTCTTGATTGGATCAGCCTTACTTCCAGA---------------------------GTATTTGCCACTTCTGTCAGACTTTGACAAGGTACAGGAATATGCTTGGGGTGCTGCTGCTCTTGCTCATCTCT
	145:GAG>G	3	CAGGGACTGCAGGGGCAGCCATGTGAAGCTCTCTTGGCTGCAATCCAAGTTTAGCCGGATCCCGGAACGCCCCACCAATGATCAGATCATGTATGGCACCAGGGCATATCTCCTGTTCTTGATTGGATCAGCCTTACTTCCAGAG--GGACAGGGGCTATGTCTCACCAAAGTATTTGCCACTTCTGTCAGACTTTGACAAGGTACAGGAATATGCTTGGGGTGCTGCTGCTCTTGCTCATCTCT
	het		CAGGGACTGCAGGGGCAGCCATGTGAAGCTCTCTTGGCTGCAATCCAAGTTTAGCCGGATCCCGGAACGCCCCACCAATGATCAGATCATGTATGGCACCAGGGCATATCTCCTGTTCTTGATTGGATCAGCCTTACTTCCAGAGAGGGACAGGGGCTATGTCTCACCAAAGTATTTGCCACTTCTGTCAGACTTTGACAAGGTACAGGAATATGCTTGGGGTGCTGCTGCTCTTGCTCATCTCT
	144:AGAGGGACAGGGGCTATGTCTCACCAAA>A	135	CAGGGACTGCAGGGGCAGCCATGTGAAGCTCTCTTGGCTGCAATCCAAGTTTAGCCGGATCCCGGAACGCCCCACCAATGATCAGATCATGTATGGCACCAGGGCATATCTCCTGTTCTTGATTGGATCAGCCTTACTTCCAGA---------------------------GTATTTGCCACTTCTGTCAGACTTTGACAAGGTACAGGAATATGCTTGGGGTGCTGCTGCTCTTGCTCATCTCT
	wt	60	wt
	het		CAGGGACTGCAGGGGCAGCCATGTGAAGCTCTCTTGGCTGCAATCCAAGTTTAGCCGGATCCCGGAACGCCCCACCAATGATCAGATCATGTATGGCACCAGGGCATATCTCCTGTTCTTGATTGGATCAGCCTTACTTCCAGAGAGGGACAGGGGCTATGTCTCACCAAAGTATTTGCCACTTCTGTCAGACTTTGACAAGGTACAGGAATATGCTTGGGGTGCTGCTGCTCTTGCTCATCTCT
	144:AGAGGGACAGGGGCTATGTCTCACCAAA>A	24	CAGGGACTGCAGGGGCAGCCATGTGAAGCTCTCTTGGCTGCAATCCAAGTTTAGCCGGATCCCGGAACGCCCCACCAATGATCAGATCATGTATGGCACCAGGGCATATCTCCTGTTCTTGATTGGATCAGCCTTACTTCCAGA---------------------------GTATTTGCCACTTCTGTCAGACTTTGACAAGGTACAGGAATATGCTTGGGGTGCTGCTGCTCTTGCTCATCTCT
	wt	11	wt
	hom		CAGGGACTGCAGGGGCAGCCATGTGAAGCTCTCTTGGCTGCAATCCAAGTTTAGCCGGATCCCGGAACGCCCCACCAATGATCAGATCATGTATGGCACCAGGGCATATCTCCTGTTCTTGATTGGATCAGCCTTACTTCCAGAGAGGGACAGGGGCTATGTCTCACCAAAGTATTTGCCACTTCTGTCAGACTTTGACAAGGTACAGGAATATGCTTGGGGTGCTGCTGCTCTTGCTCATCTCT
	144:AGAGGGACAGGGGCTATGTCTCACCAAA>A	4	CAGGGACTGCAGGGGCAGCCATGTGAAGCTCTCTTGGCTGCAATCCAAGTTTAGCCGGATCCCGGAACGCCCCACCAATGATCAGATCATGTATGGCACCAGGGCATATCTCCTGTTCTTGATTGGATCAGCCTTACTTCCAGA---------------------------GTATTTGCCACTTCTGTCAGACTTTGACAAGGTACAGGAATATGCTTGGGGTGCTGCTGCTCTTGCTCATCTCT
	hom		CAGGGACTGCAGGGGCAGCCATGTGAAGCTCTCTTGGCTGCAATCCAAGTTTAGCCGGATCCCGGAACGCCCCACCAATGATCAGATCATGTATGGCACCAGGGCATATCTCCTGTTCTTGATTGGATCAGCCTTACTTCCAGAGAGGGACAGGGGCTATGTCTCACCAAAGTATTTGCCACTTCTGTCAGACTTTGACAAGGTACAGGAATATGCTTGGGGTGCTGCTGCTCTTGCTCATCTCT
	144:AGAGGGACAGGGGCTATGTCTCACCAAA>A	19	CAGGGACTGCAGGGGCAGCCATGTGAAGCTCTCTTGGCTGCAATCCAAGTTTAGCCGGATCCCGGAACGCCCCACCAATGATCAGATCATGTATGGCACCAGGGCATATCTCCTGTTCTTGATTGGATCAGCCTTACTTCCAGA---------------------------GTATTTGCCACTTCTGTCAGACTTTGACAAGGTACAGGAATATGCTTGGGGTGCTGCTGCTCTTGCTCATCTCT
	hom		CAGGGACTGCAGGGGCAGCCATGTGAAGCTCTCTTGGCTGCAATCCAAGTTTAGCCGGATCCCGGAACGCCCCACCAATGATCAGATCATGTATGGCACCAGGGCATATCTCCTGTTCTTGATTGGATCAGCCTTACTTCCAGAGAGGGACAGGGGCTATGTCTCACCAAAGTATTTGCCACTTCTGTCAGACTTTGACAAGGTACAGGAATATGCTTGGGGTGCTGCTGCTCTTGCTCATCTCT
	144:AGAGG>A	3	CAGGGACTGCAGGGGCAGCCATGTGAAGCTCTCTTGGCTGCAATCCAAGTTTAGCCGGATCCCGGAACGCCCCACCAATGATCAGATCATGTATGGCACCAGGGCATATCTCCTGTTCTTGATTGGATCAGCCTTACTTCCAGA----GACAGGGGCTATGTCTCACCAAAGTATTTGCCACTTCTGTCAGACTTTGACAAGGTACAGGAATATGCTTGGGGTGCTGCTGCTCTTGCTCATCTCT
	bia		CAGGGACTGCAGGGGCAGCCATGTGAAGCTCTCTTGGCTGCAATCCAAGTTTAGCCGGATCCCGGAACGCCCCACCAATGATCAGATCATGTATGGCACCAGGGCATATCTCCTGTTCTTGATTGGATCAGCCTTACTTCCAGAGAGGGACAGGGGCTATGTCTCACCAAAGTATTTGCCACTTCTGTCAGACTTTGACAAGGTACAGGAATATGCTTGGGGTGCTGCTGCTCTTGCTCATCTCT
	145:GAG>G	4	CAGGGACTGCAGGGGCAGCCATGTGAAGCTCTCTTGGCTGCAATCCAAGTTTAGCCGGATCCCGGAACGCCCCACCAATGATCAGATCATGTATGGCACCAGGGCATATCTCCTGTTCTTGATTGGATCAGCCTTACTTCCAGAG--GGACAGGGGCTATGTCTCACCAAAGTATTTGCCACTTCTGTCAGACTTTGACAAGGTACAGGAATATGCTTGGGGTGCTGCTGCTCTTGCTCATCTCT
	144:AGAGGGACAGGGGCTATGTCTCACCAAA>A	3	CAGGGACTGCAGGGGCAGCCATGTGAAGCTCTCTTGGCTGCAATCCAAGTTTAGCCGGATCCCGGAACGCCCCACCAATGATCAGATCATGTATGGCACCAGGGCATATCTCCTGTTCTTGATTGGATCAGCCTTACTTCCAGA---------------------------GTATTTGCCACTTCTGTCAGACTTTGACAAGGTACAGGAATATGCTTGGGGTGCTGCTGCTCTTGCTCATCTCT
	hom		CAGGGACTGCAGGGGCAGCCATGTGAAGCTCTCTTGGCTGCAATCCAAGTTTAGCCGGATCCCGGAACGCCCCACCAATGATCAGATCATGTATGGCACCAGGGCATATCTCCTGTTCTTGATTGGATCAGCCTTACTTCCAGAGAGGGACAGGGGCTATGTCTCACCAAAGTATTTGCCACTTCTGTCAGACTTTGACAAGGTACAGGAATATGCTTGGGGTGCTGCTGCTCTTGCTCATCTCT
	144:AGAGGGACAGGGGCTATGTCTCACCAAA>A	6	CAGGGACTGCAGGGGCAGCCATGTGAAGCTCTCTTGGCTGCAATCCAAGTTTAGCCGGATCCCGGAACGCCCCACCAATGATCAGATCATGTATGGCACCAGGGCATATCTCCTGTTCTTGATTGGATCAGCCTTACTTCCAGA---------------------------GTATTTGCCACTTCTGTCAGACTTTGACAAGGTACAGGAATATGCTTGGGGTGCTGCTGCTCTTGCTCATCTCT
	bia		CAGGGACTGCAGGGGCAGCCATGTGAAGCTCTCTTGGCTGCAATCCAAGTTTAGCCGGATCCCGGAACGCCCCACCAATGATCAGATCATGTATGGCACCAGGGCATATCTCCTGTTCTTGATTGGATCAGCCTTACTTCCAGAGAGGGACAGGGGCTATGTCTCACCAAAGTATTTGCCACTTCTGTCAGACTTTGACAAGGTACAGGAATATGCTTGGGGTGCTGCTGCTCTTGCTCATCTCT
	144:AGAGGGACAGGGGCTATGTCTCACCAAA>A	5	CAGGGACTGCAGGGGCAGCCATGTGAAGCTCTCTTGGCTGCAATCCAAGTTTAGCCGGATCCCGGAACGCCCCACCAATGATCAGATCATGTATGGCACCAGGGCATATCTCCTGTTCTTGATTGGATCAGCCTTACTTCCAGA---------------------------GTATTTGCCACTTCTGTCAGACTTTGACAAGGTACAGGAATATGCTTGGGGTGCTGCTGCTCTTGCTCATCTCT
	145:GAG>G	3	CAGGGACTGCAGGGGCAGCCATGTGAAGCTCTCTTGGCTGCAATCCAAGTTTAGCCGGATCCCGGAACGCCCCACCAATGATCAGATCATGTATGGCACCAGGGCATATCTCCTGTTCTTGATTGGATCAGCCTTACTTCCAGAG--GGACAGGGGCTATGTCTCACCAAAGTATTTGCCACTTCTGTCAGACTTTGACAAGGTACAGGAATATGCTTGGGGTGCTGCTGCTCTTGCTCATCTCT
	het		CAGGGACTGCAGGGGCAGCCATGTGAAGCTCTCTTGGCTGCAATCCAAGTTTAGCCGGATCCCGGAACGCCCCACCAATGATCAGATCATGTATGGCACCAGGGCATATCTCCTGTTCTTGATTGGATCAGCCTTACTTCCAGAGAGGGACAGGGGCTATGTCTCACCAAAGTATTTGCCACTTCTGTCAGACTTTGACAAGGTACAGGAATATGCTTGGGGTGCTGCTGCTCTTGCTCATCTCT
	144:AGAGGGACAGGGGCTATGTCTCACCAAA>A	4	CAGGGACTGCAGGGGCAGCCATGTGAAGCTCTCTTGGCTGCAATCCAAGTTTAGCCGGATCCCGGAACGCCCCACCAATGATCAGATCATGTATGGCACCAGGGCATATCTCCTGTTCTTGATTGGATCAGCCTTACTTCCAGA---------------------------GTATTTGCCACTTCTGTCAGACTTTGACAAGGTACAGGAATATGCTTGGGGTGCTGCTGCTCTTGCTCATCTCT
	wt	4	wt
	bia		CAGGGACTGCAGGGGCAGCCATGTGAAGCTCTCTTGGCTGCAATCCAAGTTTAGCCGGATCCCGGAACGCCCCACCAATGATCAGATCATGTATGGCACCAGGGCATATCTCCTGTTCTTGATTGGATCAGCCTTACTTCCAGAGAGGGACAGGGGCTATGTCTCACCAAAGTATTTGCCACTTCTGTCAGACTTTGACAAGGTACAGGAATATGCTTGGGGTGCTGCTGCTCTTGCTCATCTCT
	144:AGAGGGACAGGGGCTATGTCTCACCAAA>A	6	CAGGGACTGCAGGGGCAGCCATGTGAAGCTCTCTTGGCTGCAATCCAAGTTTAGCCGGATCCCGGAACGCCCCACCAATGATCAGATCATGTATGGCACCAGGGCATATCTCCTGTTCTTGATTGGATCAGCCTTACTTCCAGA---------------------------GTATTTGCCACTTCTGTCAGACTTTGACAAGGTACAGGAATATGCTTGGGGTGCTGCTGCTCTTGCTCATCTCT
	145:GAG>G	4	CAGGGACTGCAGGGGCAGCCATGTGAAGCTCTCTTGGCTGCAATCCAAGTTTAGCCGGATCCCGGAACGCCCCACCAATGATCAGATCATGTATGGCACCAGGGCATATCTCCTGTTCTTGATTGGATCAGCCTTACTTCCAGAG--GGACAGGGGCTATGTCTCACCAAAGTATTTGCCACTTCTGTCAGACTTTGACAAGGTACAGGAATATGCTTGGGGTGCTGCTGCTCTTGCTCATCTCT
	hom		CAGGGACTGCAGGGGCAGCCATGTGAAGCTCTCTTGGCTGCAATCCAAGTTTAGCCGGATCCCGGAACGCCCCACCAATGATCAGATCATGTATGGCACCAGGGCATATCTCCTGTTCTTGATTGGATCAGCCTTACTTCCAGAGAGGGACAGGGGCTATGTCTCACCAAAGTATTTGCCACTTCTGTCAGACTTTGACAAGGTACAGGAATATGCTTGGGGTGCTGCTGCTCTTGCTCATCTCT
	144:AGAGGGACAGGGGCTATGTCTCACCAAA>A	7	CAGGGACTGCAGGGGCAGCCATGTGAAGCTCTCTTGGCTGCAATCCAAGTTTAGCCGGATCCCGGAACGCCCCACCAATGATCAGATCATGTATGGCACCAGGGCATATCTCCTGTTCTTGATTGGATCAGCCTTACTTCCAGA---------------------------GTATTTGCCACTTCTGTCAGACTTTGACAAGGTACAGGAATATGCTTGGGGTGCTGCTGCTCTTGCTCATCTCT
	het		CAGGGACTGCAGGGGCAGCCATGTGAAGCTCTCTTGGCTGCAATCCAAGTTTAGCCGGATCCCGGAACGCCCCACCAATGATCAGATCATGTATGGCACCAGGGCATATCTCCTGTTCTTGATTGGATCAGCCTTACTTCCAGAGAGGGACAGGGGCTATGTCTCACCAAAGTATTTGCCACTTCTGTCAGACTTTGACAAGGTACAGGAATATGCTTGGGGTGCTGCTGCTCTTGCTCATCTCT
	144:AGAGGGACAGGGGCTATGTCTCACCAAA>A	11	CAGGGACTGCAGGGGCAGCCATGTGAAGCTCTCTTGGCTGCAATCCAAGTTTAGCCGGATCCCGGAACGCCCCACCAATGATCAGATCATGTATGGCACCAGGGCATATCTCCTGTTCTTGATTGGATCAGCCTTACTTCCAGA---------------------------GTATTTGCCACTTCTGTCAGACTTTGACAAGGTACAGGAATATGCTTGGGGTGCTGCTGCTCTTGCTCATCTCT
	wt	10	wt
Plate 3	hom		CAGGGACTGCAGGGGCAGCCATGTGAAGCTCTCTTGGCTGCAATCCAAGTTTAGCCGGATCCCGGAACGCCCCACCAATGATCAGATCATGTATGGCACCAGGGCATATCTCCTGTTCTTGATTGGATCAGCCTTACTTCCAGAGAGGGACAGGGGCTATGTCTCACCAAAGTATTTGCCACTTCTGTCAGACTTTGACAAGGTACAGGAATATGCTTGGGGTGCTGCTGCTCTTGCTCATCTCT
	144:AGAGGGACAGGGGCTATGTCTCACCAAA>A	16	CAGGGACTGCAGGGGCAGCCATGTGAAGCTCTCTTGGCTGCAATCCAAGTTTAGCCGGATCCCGGAACGCCCCACCAATGATCAGATCATGTATGGCACCAGGGCATATCTCCTGTTCTTGATTGGATCAGCCTTACTTCCAGA---------------------------GTATTTGCCACTTCTGTCAGACTTTGACAAGGTACAGGAATATGCTTGGGGTGCTGCTGCTCTTGCTCATCTCT
	het		CAGGGACTGCAGGGGCAGCCATGTGAAGCTCTCTTGGCTGCAATCCAAGTTTAGCCGGATCCCGGAACGCCCCACCAATGATCAGATCATGTATGGCACCAGGGCATATCTCCTGTTCTTGATTGGATCAGCCTTACTTCCAGAGAGGGACAGGGGCTATGTCTCACCAAAGTATTTGCCACTTCTGTCAGACTTTGACAAGGTACAGGAATATGCTTGGGGTGCTGCTGCTCTTGCTCATCTCT
	144:AGAGGGACAGGGGCTATGTCTCACCAAA>A	9	CAGGGACTGCAGGGGCAGCCATGTGAAGCTCTCTTGGCTGCAATCCAAGTTTAGCCGGATCCCGGAACGCCCCACCAATGATCAGATCATGTATGGCACCAGGGCATATCTCCTGTTCTTGATTGGATCAGCCTTACTTCCAGA---------------------------GTATTTGCCACTTCTGTCAGACTTTGACAAGGTACAGGAATATGCTTGGGGTGCTGCTGCTCTTGCTCATCTCT
	wt	6	wt
	wt		CAGGGACTGCAGGGGCAGCCATGTGAAGCTCTCTTGGCTGCAATCCAAGTTTAGCCGGATCCCGGAACGCCCCACCAATGATCAGATCATGTATGGCACCAGGGCATATCTCCTGTTCTTGATTGGATCAGCCTTACTTCCAGAGAGGGACAGGGGCTATGTCTCACCAAAGTATTTGCCACTTCTGTCAGACTTTGACAAGGTACAGGAATATGCTTGGGGTGCTGCTGCTCTTGCTCATCTCT
	wt	4	wt
	het		CAGGGACTGCAGGGGCAGCCATGTGAAGCTCTCTTGGCTGCAATCCAAGTTTAGCCGGATCCCGGAACGCCCCACCAATGATCAGATCATGTATGGCACCAGGGCATATCTCCTGTTCTTGATTGGATCAGCCTTACTTCCAGAGAGGGACAGGGGCTATGTCTCACCAAAGTATTTGCCACTTCTGTCAGACTTTGACAAGGTACAGGAATATGCTTGGGGTGCTGCTGCTCTTGCTCATCTCT
	144:AGAGGGACAGGGGCTATGTCTCACCAAA>A	229	CAGGGACTGCAGGGGCAGCCATGTGAAGCTCTCTTGGCTGCAATCCAAGTTTAGCCGGATCCCGGAACGCCCCACCAATGATCAGATCATGTATGGCACCAGGGCATATCTCCTGTTCTTGATTGGATCAGCCTTACTTCCAGA---------------------------GTATTTGCCACTTCTGTCAGACTTTGACAAGGTACAGGAATATGCTTGGGGTGCTGCTGCTCTTGCTCATCTCT
	wt	104	wt
	hom		CAGGGACTGCAGGGGCAGCCATGTGAAGCTCTCTTGGCTGCAATCCAAGTTTAGCCGGATCCCGGAACGCCCCACCAATGATCAGATCATGTATGGCACCAGGGCATATCTCCTGTTCTTGATTGGATCAGCCTTACTTCCAGAGAGGGACAGGGGCTATGTCTCACCAAAGTATTTGCCACTTCTGTCAGACTTTGACAAGGTACAGGAATATGCTTGGGGTGCTGCTGCTCTTGCTCATCTCT
	144:AGAGGGACAGGGGCTATGTCTCACCAAA>A	24	CAGGGACTGCAGGGGCAGCCATGTGAAGCTCTCTTGGCTGCAATCCAAGTTTAGCCGGATCCCGGAACGCCCCACCAATGATCAGATCATGTATGGCACCAGGGCATATCTCCTGTTCTTGATTGGATCAGCCTTACTTCCAGA---------------------------GTATTTGCCACTTCTGTCAGACTTTGACAAGGTACAGGAATATGCTTGGGGTGCTGCTGCTCTTGCTCATCTCT
	hom		CAGGGACTGCAGGGGCAGCCATGTGAAGCTCTCTTGGCTGCAATCCAAGTTTAGCCGGATCCCGGAACGCCCCACCAATGATCAGATCATGTATGGCACCAGGGCATATCTCCTGTTCTTGATTGGATCAGCCTTACTTCCAGAGAGGGACAGGGGCTATGTCTCACCAAAGTATTTGCCACTTCTGTCAGACTTTGACAAGGTACAGGAATATGCTTGGGGTGCTGCTGCTCTTGCTCATCTCT
	144:AGAGGGACAGGGGCTATGTCTCACCAAA>A	4	CAGGGACTGCAGGGGCAGCCATGTGAAGCTCTCTTGGCTGCAATCCAAGTTTAGCCGGATCCCGGAACGCCCCACCAATGATCAGATCATGTATGGCACCAGGGCATATCTCCTGTTCTTGATTGGATCAGCCTTACTTCCAGA---------------------------GTATTTGCCACTTCTGTCAGACTTTGACAAGGTACAGGAATATGCTTGGGGTGCTGCTGCTCTTGCTCATCTCT
	hom		CAGGGACTGCAGGGGCAGCCATGTGAAGCTCTCTTGGCTGCAATCCAAGTTTAGCCGGATCCCGGAACGCCCCACCAATGATCAGATCATGTATGGCACCAGGGCATATCTCCTGTTCTTGATTGGATCAGCCTTACTTCCAGAGAGGGACAGGGGCTATGTCTCACCAAAGTATTTGCCACTTCTGTCAGACTTTGACAAGGTACAGGAATATGCTTGGGGTGCTGCTGCTCTTGCTCATCTCT
	144:AGAGGGACAGGGGCTATGTCTCACCAAA>A	5	CAGGGACTGCAGGGGCAGCCATGTGAAGCTCTCTTGGCTGCAATCCAAGTTTAGCCGGATCCCGGAACGCCCCACCAATGATCAGATCATGTATGGCACCAGGGCATATCTCCTGTTCTTGATTGGATCAGCCTTACTTCCAGA---------------------------GTATTTGCCACTTCTGTCAGACTTTGACAAGGTACAGGAATATGCTTGGGGTGCTGCTGCTCTTGCTCATCTCT
	het		CAGGGACTGCAGGGGCAGCCATGTGAAGCTCTCTTGGCTGCAATCCAAGTTTAGCCGGATCCCGGAACGCCCCACCAATGATCAGATCATGTATGGCACCAGGGCATATCTCCTGTTCTTGATTGGATCAGCCTTACTTCCAGAGAGGGACAGGGGCTATGTCTCACCAAAGTATTTGCCACTTCTGTCAGACTTTGACAAGGTACAGGAATATGCTTGGGGTGCTGCTGCTCTTGCTCATCTCT
	144:AGAGGGACAGGGGCTATGTCTCACCAAA>A	4	CAGGGACTGCAGGGGCAGCCATGTGAAGCTCTCTTGGCTGCAATCCAAGTTTAGCCGGATCCCGGAACGCCCCACCAATGATCAGATCATGTATGGCACCAGGGCATATCTCCTGTTCTTGATTGGATCAGCCTTACTTCCAGA---------------------------GTATTTGCCACTTCTGTCAGACTTTGACAAGGTACAGGAATATGCTTGGGGTGCTGCTGCTCTTGCTCATCTCT
	wt	3	wt
	wt		CAGGGACTGCAGGGGCAGCCATGTGAAGCTCTCTTGGCTGCAATCCAAGTTTAGCCGGATCCCGGAACGCCCCACCAATGATCAGATCATGTATGGCACCAGGGCATATCTCCTGTTCTTGATTGGATCAGCCTTACTTCCAGAGAGGGACAGGGGCTATGTCTCACCAAAGTATTTGCCACTTCTGTCAGACTTTGACAAGGTACAGGAATATGCTTGGGGTGCTGCTGCTCTTGCTCATCTCT
	wt	3	wt
	hom		CAGGGACTGCAGGGGCAGCCATGTGAAGCTCTCTTGGCTGCAATCCAAGTTTAGCCGGATCCCGGAACGCCCCACCAATGATCAGATCATGTATGGCACCAGGGCATATCTCCTGTTCTTGATTGGATCAGCCTTACTTCCAGAGAGGGACAGGGGCTATGTCTCACCAAAGTATTTGCCACTTCTGTCAGACTTTGACAAGGTACAGGAATATGCTTGGGGTGCTGCTGCTCTTGCTCATCTCT
	144:AGAGGGACAGGGGCTATGTCTCACCAAA>A	50	CAGGGACTGCAGGGGCAGCCATGTGAAGCTCTCTTGGCTGCAATCCAAGTTTAGCCGGATCCCGGAACGCCCCACCAATGATCAGATCATGTATGGCACCAGGGCATATCTCCTGTTCTTGATTGGATCAGCCTTACTTCCAGA---------------------------GTATTTGCCACTTCTGTCAGACTTTGACAAGGTACAGGAATATGCTTGGGGTGCTGCTGCTCTTGCTCATCTCT
	hom		CAGGGACTGCAGGGGCAGCCATGTGAAGCTCTCTTGGCTGCAATCCAAGTTTAGCCGGATCCCGGAACGCCCCACCAATGATCAGATCATGTATGGCACCAGGGCATATCTCCTGTTCTTGATTGGATCAGCCTTACTTCCAGAGAGGGACAGGGGCTATGTCTCACCAAAGTATTTGCCACTTCTGTCAGACTTTGACAAGGTACAGGAATATGCTTGGGGTGCTGCTGCTCTTGCTCATCTCT
	144:AGAGGGACAGGGGCTATGTCTCACCAAA>A	4	CAGGGACTGCAGGGGCAGCCATGTGAAGCTCTCTTGGCTGCAATCCAAGTTTAGCCGGATCCCGGAACGCCCCACCAATGATCAGATCATGTATGGCACCAGGGCATATCTCCTGTTCTTGATTGGATCAGCCTTACTTCCAGA---------------------------GTATTTGCCACTTCTGTCAGACTTTGACAAGGTACAGGAATATGCTTGGGGTGCTGCTGCTCTTGCTCATCTCT
	hom		CAGGGACTGCAGGGGCAGCCATGTGAAGCTCTCTTGGCTGCAATCCAAGTTTAGCCGGATCCCGGAACGCCCCACCAATGATCAGATCATGTATGGCACCAGGGCATATCTCCTGTTCTTGATTGGATCAGCCTTACTTCCAGAGAGGGACAGGGGCTATGTCTCACCAAAGTATTTGCCACTTCTGTCAGACTTTGACAAGGTACAGGAATATGCTTGGGGTGCTGCTGCTCTTGCTCATCTCT
	144:AGAGGGACAGGGGCTATGTCTCACCAAA>A	3	CAGGGACTGCAGGGGCAGCCATGTGAAGCTCTCTTGGCTGCAATCCAAGTTTAGCCGGATCCCGGAACGCCCCACCAATGATCAGATCATGTATGGCACCAGGGCATATCTCCTGTTCTTGATTGGATCAGCCTTACTTCCAGA---------------------------GTATTTGCCACTTCTGTCAGACTTTGACAAGGTACAGGAATATGCTTGGGGTGCTGCTGCTCTTGCTCATCTCT
	hom		CAGGGACTGCAGGGGCAGCCATGTGAAGCTCTCTTGGCTGCAATCCAAGTTTAGCCGGATCCCGGAACGCCCCACCAATGATCAGATCATGTATGGCACCAGGGCATATCTCCTGTTCTTGATTGGATCAGCCTTACTTCCAGAGAGGGACAGGGGCTATGTCTCACCAAAGTATTTGCCACTTCTGTCAGACTTTGACAAGGTACAGGAATATGCTTGGGGTGCTGCTGCTCTTGCTCATCTCT
	144:AGAGGGACAGGGGCTATGTCTCACCAAA>A	3	CAGGGACTGCAGGGGCAGCCATGTGAAGCTCTCTTGGCTGCAATCCAAGTTTAGCCGGATCCCGGAACGCCCCACCAATGATCAGATCATGTATGGCACCAGGGCATATCTCCTGTTCTTGATTGGATCAGCCTTACTTCCAGA---------------------------GTATTTGCCACTTCTGTCAGACTTTGACAAGGTACAGGAATATGCTTGGGGTGCTGCTGCTCTTGCTCATCTCT
	hom		CAGGGACTGCAGGGGCAGCCATGTGAAGCTCTCTTGGCTGCAATCCAAGTTTAGCCGGATCCCGGAACGCCCCACCAATGATCAGATCATGTATGGCACCAGGGCATATCTCCTGTTCTTGATTGGATCAGCCTTACTTCCAGAGAGGGACAGGGGCTATGTCTCACCAAAGTATTTGCCACTTCTGTCAGACTTTGACAAGGTACAGGAATATGCTTGGGGTGCTGCTGCTCTTGCTCATCTCT
	144:AGAGGGACAGGGGCTATGTCTCACCAAA>A	6	CAGGGACTGCAGGGGCAGCCATGTGAAGCTCTCTTGGCTGCAATCCAAGTTTAGCCGGATCCCGGAACGCCCCACCAATGATCAGATCATGTATGGCACCAGGGCATATCTCCTGTTCTTGATTGGATCAGCCTTACTTCCAGA---------------------------GTATTTGCCACTTCTGTCAGACTTTGACAAGGTACAGGAATATGCTTGGGGTGCTGCTGCTCTTGCTCATCTCT
	hom		CAGGGACTGCAGGGGCAGCCATGTGAAGCTCTCTTGGCTGCAATCCAAGTTTAGCCGGATCCCGGAACGCCCCACCAATGATCAGATCATGTATGGCACCAGGGCATATCTCCTGTTCTTGATTGGATCAGCCTTACTTCCAGAGAGGGACAGGGGCTATGTCTCACCAAAGTATTTGCCACTTCTGTCAGACTTTGACAAGGTACAGGAATATGCTTGGGGTGCTGCTGCTCTTGCTCATCTCT
	144:AGAGGGACAGGGGCTATGTCTCACCAAA>A	5	CAGGGACTGCAGGGGCAGCCATGTGAAGCTCTCTTGGCTGCAATCCAAGTTTAGCCGGATCCCGGAACGCCCCACCAATGATCAGATCATGTATGGCACCAGGGCATATCTCCTGTTCTTGATTGGATCAGCCTTACTTCCAGA---------------------------GTATTTGCCACTTCTGTCAGACTTTGACAAGGTACAGGAATATGCTTGGGGTGCTGCTGCTCTTGCTCATCTCT
	hom		CAGGGACTGCAGGGGCAGCCATGTGAAGCTCTCTTGGCTGCAATCCAAGTTTAGCCGGATCCCGGAACGCCCCACCAATGATCAGATCATGTATGGCACCAGGGCATATCTCCTGTTCTTGATTGGATCAGCCTTACTTCCAGAGAGGGACAGGGGCTATGTCTCACCAAAGTATTTGCCACTTCTGTCAGACTTTGACAAGGTACAGGAATATGCTTGGGGTGCTGCTGCTCTTGCTCATCTCT
	144:AGAGGGACAGGGGCTATGTCTCACCAAA>A	3	CAGGGACTGCAGGGGCAGCCATGTGAAGCTCTCTTGGCTGCAATCCAAGTTTAGCCGGATCCCGGAACGCCCCACCAATGATCAGATCATGTATGGCACCAGGGCATATCTCCTGTTCTTGATTGGATCAGCCTTACTTCCAGA---------------------------GTATTTGCCACTTCTGTCAGACTTTGACAAGGTACAGGAATATGCTTGGGGTGCTGCTGCTCTTGCTCATCTCT
	chi		CAGGGACTGCAGGGGCAGCCATGTGAAGCTCTCTTGGCTGCAATCCAAGTTTAGCCGGATCCCGGAACGCCCCACCAATGATCAGATCATGTATGGCACCAGGGCATATCTCCTGTTCTTGATTGGATCAGCCTTACTTCCAGAGAGGGACAGGGGCTATGTCTCACCAAAGTATTTGCCACTTCTGTCAGACTTTGACAAGGTACAGGAATATGCTTGGGGTGCTGCTGCTCTTGCTCATCTCT
	144:AGAGGGACAGGGGCTATGTCTCACCAAA>A	7	CAGGGACTGCAGGGGCAGCCATGTGAAGCTCTCTTGGCTGCAATCCAAGTTTAGCCGGATCCCGGAACGCCCCACCAATGATCAGATCATGTATGGCACCAGGGCATATCTCCTGTTCTTGATTGGATCAGCCTTACTTCCAGA---------------------------GTATTTGCCACTTCTGTCAGACTTTGACAAGGTACAGGAATATGCTTGGGGTGCTGCTGCTCTTGCTCATCTCT
	124:TGGATCAGCCTTACTTCCAGAGAG>T	3	CAGGGACTGCAGGGGCAGCCATGTGAAGCTCTCTTGGCTGCAATCCAAGTTTAGCCGGATCCCGGAACGCCCCACCAATGATCAGATCATGTATGGCACCAGGGCATATCTCCTGTTCTTGATT-----------------------GGACAGGGGCTATGTCTCACCAAAGTATTTGCCACTTCTGTCAGACTTTGACAAGGTACAGGAATATGCTTGGGGTGCTGCTGCTCTTGCTCATCTCT
	wt	3	wt
	chi		CAGGGACTGCAGGGGCAGCCATGTGAAGCTCTCTTGGCTGCAATCCAAGTTTAGCCGGATCCCGGAACGCCCCACCAATGATCAGATCATGTATGGCACCAGGGCATATCTCCTGTTCTTGATTGGATCAGCCTTACTTCCAGAGAGGGACAGGGGCTATGTCTCACCAAAGTATTTGCCACTTCTGTCAGACTTTGACAAGGTACAGGAATATGCTTGGGGTGCTGCTGCTCTTGCTCATCTCT
	145:GAG>G	8	CAGGGACTGCAGGGGCAGCCATGTGAAGCTCTCTTGGCTGCAATCCAAGTTTAGCCGGATCCCGGAACGCCCCACCAATGATCAGATCATGTATGGCACCAGGGCATATCTCCTGTTCTTGATTGGATCAGCCTTACTTCCAGAG--GGACAGGGGCTATGTCTCACCAAAGTATTTGCCACTTCTGTCAGACTTTGACAAGGTACAGGAATATGCTTGGGGTGCTGCTGCTCTTGCTCATCTCT
	144:AGAGGGACAGGGGCTATGTCTCACCAAA>A	4	CAGGGACTGCAGGGGCAGCCATGTGAAGCTCTCTTGGCTGCAATCCAAGTTTAGCCGGATCCCGGAACGCCCCACCAATGATCAGATCATGTATGGCACCAGGGCATATCTCCTGTTCTTGATTGGATCAGCCTTACTTCCAGA---------------------------GTATTTGCCACTTCTGTCAGACTTTGACAAGGTACAGGAATATGCTTGGGGTGCTGCTGCTCTTGCTCATCTCT
	21:ATGTGAAGCTCTCTTGGCTGCAATCCAAGTTTAGCCGGATCCCGGAACGCCCCACCAATGATCAGATCATGTATGGCACCAGGGCATATCTCCTGTTCTTGATTGGATCAGCCTTACTTCC>A;146:AGGGACAGGG>A	3	CAGGGACTGCAGGGGCAGCCA------------------------------------------------------------------------------------------------------------------------AGAGA---------GCTATGTCTCACCAAAGTATTTGCCACTTCTGTCAGACTTTGACAAGGTACAGGAATATGCTTGGGGTGCTGCTGCTCTTGCTCATCTCT
	het		CAGGGACTGCAGGGGCAGCCATGTGAAGCTCTCTTGGCTGCAATCCAAGTTTAGCCGGATCCCGGAACGCCCCACCAATGATCAGATCATGTATGGCACCAGGGCATATCTCCTGTTCTTGATTGGATCAGCCTTACTTCCAGAGAGGGACAGGGGCTATGTCTCACCAAAGTATTTGCCACTTCTGTCAGACTTTGACAAGGTACAGGAATATGCTTGGGGTGCTGCTGCTCTTGCTCATCTCT
	145:GAG>G	3	CAGGGACTGCAGGGGCAGCCATGTGAAGCTCTCTTGGCTGCAATCCAAGTTTAGCCGGATCCCGGAACGCCCCACCAATGATCAGATCATGTATGGCACCAGGGCATATCTCCTGTTCTTGATTGGATCAGCCTTACTTCCAGAG--GGACAGGGGCTATGTCTCACCAAAGTATTTGCCACTTCTGTCAGACTTTGACAAGGTACAGGAATATGCTTGGGGTGCTGCTGCTCTTGCTCATCTCT
	wt	3	wt
	hom		CAGGGACTGCAGGGGCAGCCATGTGAAGCTCTCTTGGCTGCAATCCAAGTTTAGCCGGATCCCGGAACGCCCCACCAATGATCAGATCATGTATGGCACCAGGGCATATCTCCTGTTCTTGATTGGATCAGCCTTACTTCCAGAGAGGGACAGGGGCTATGTCTCACCAAAGTATTTGCCACTTCTGTCAGACTTTGACAAGGTACAGGAATATGCTTGGGGTGCTGCTGCTCTTGCTCATCTCT
	144:AGAGGGACAGGGGCTATGTCTCACCAAA>A	7	CAGGGACTGCAGGGGCAGCCATGTGAAGCTCTCTTGGCTGCAATCCAAGTTTAGCCGGATCCCGGAACGCCCCACCAATGATCAGATCATGTATGGCACCAGGGCATATCTCCTGTTCTTGATTGGATCAGCCTTACTTCCAGA---------------------------GTATTTGCCACTTCTGTCAGACTTTGACAAGGTACAGGAATATGCTTGGGGTGCTGCTGCTCTTGCTCATCTCT
	hom		CAGGGACTGCAGGGGCAGCCATGTGAAGCTCTCTTGGCTGCAATCCAAGTTTAGCCGGATCCCGGAACGCCCCACCAATGATCAGATCATGTATGGCACCAGGGCATATCTCCTGTTCTTGATTGGATCAGCCTTACTTCCAGAGAGGGACAGGGGCTATGTCTCACCAAAGTATTTGCCACTTCTGTCAGACTTTGACAAGGTACAGGAATATGCTTGGGGTGCTGCTGCTCTTGCTCATCTCT
	144:AGAGGGACAGGGGCTATGTCTCACCAAA>A	3	CAGGGACTGCAGGGGCAGCCATGTGAAGCTCTCTTGGCTGCAATCCAAGTTTAGCCGGATCCCGGAACGCCCCACCAATGATCAGATCATGTATGGCACCAGGGCATATCTCCTGTTCTTGATTGGATCAGCCTTACTTCCAGA---------------------------GTATTTGCCACTTCTGTCAGACTTTGACAAGGTACAGGAATATGCTTGGGGTGCTGCTGCTCTTGCTCATCTCT
	het		CAGGGACTGCAGGGGCAGCCATGTGAAGCTCTCTTGGCTGCAATCCAAGTTTAGCCGGATCCCGGAACGCCCCACCAATGATCAGATCATGTATGGCACCAGGGCATATCTCCTGTTCTTGATTGGATCAGCCTTACTTCCAGAGAGGGACAGGGGCTATGTCTCACCAAAGTATTTGCCACTTCTGTCAGACTTTGACAAGGTACAGGAATATGCTTGGGGTGCTGCTGCTCTTGCTCATCTCT
	144:AGAGGGACAGGGGCTATGTCTCACCAAA>A	9	CAGGGACTGCAGGGGCAGCCATGTGAAGCTCTCTTGGCTGCAATCCAAGTTTAGCCGGATCCCGGAACGCCCCACCAATGATCAGATCATGTATGGCACCAGGGCATATCTCCTGTTCTTGATTGGATCAGCCTTACTTCCAGA---------------------------GTATTTGCCACTTCTGTCAGACTTTGACAAGGTACAGGAATATGCTTGGGGTGCTGCTGCTCTTGCTCATCTCT
	wt	6	wt
	wt		CAGGGACTGCAGGGGCAGCCATGTGAAGCTCTCTTGGCTGCAATCCAAGTTTAGCCGGATCCCGGAACGCCCCACCAATGATCAGATCATGTATGGCACCAGGGCATATCTCCTGTTCTTGATTGGATCAGCCTTACTTCCAGAGAGGGACAGGGGCTATGTCTCACCAAAGTATTTGCCACTTCTGTCAGACTTTGACAAGGTACAGGAATATGCTTGGGGTGCTGCTGCTCTTGCTCATCTCT
	wt	3	wt
	het		CAGGGACTGCAGGGGCAGCCATGTGAAGCTCTCTTGGCTGCAATCCAAGTTTAGCCGGATCCCGGAACGCCCCACCAATGATCAGATCATGTATGGCACCAGGGCATATCTCCTGTTCTTGATTGGATCAGCCTTACTTCCAGAGAGGGACAGGGGCTATGTCTCACCAAAGTATTTGCCACTTCTGTCAGACTTTGACAAGGTACAGGAATATGCTTGGGGTGCTGCTGCTCTTGCTCATCTCT
	144:AGAGGGACAGGGGCTATGTCTCACCAAA>A	14	CAGGGACTGCAGGGGCAGCCATGTGAAGCTCTCTTGGCTGCAATCCAAGTTTAGCCGGATCCCGGAACGCCCCACCAATGATCAGATCATGTATGGCACCAGGGCATATCTCCTGTTCTTGATTGGATCAGCCTTACTTCCAGA---------------------------GTATTTGCCACTTCTGTCAGACTTTGACAAGGTACAGGAATATGCTTGGGGTGCTGCTGCTCTTGCTCATCTCT
	wt	7	wt
	hom		CAGGGACTGCAGGGGCAGCCATGTGAAGCTCTCTTGGCTGCAATCCAAGTTTAGCCGGATCCCGGAACGCCCCACCAATGATCAGATCATGTATGGCACCAGGGCATATCTCCTGTTCTTGATTGGATCAGCCTTACTTCCAGAGAGGGACAGGGGCTATGTCTCACCAAAGTATTTGCCACTTCTGTCAGACTTTGACAAGGTACAGGAATATGCTTGGGGTGCTGCTGCTCTTGCTCATCTCT
	144:AGAGGGACAGGGGCTATGTCTCACCAAA>A	5	CAGGGACTGCAGGGGCAGCCATGTGAAGCTCTCTTGGCTGCAATCCAAGTTTAGCCGGATCCCGGAACGCCCCACCAATGATCAGATCATGTATGGCACCAGGGCATATCTCCTGTTCTTGATTGGATCAGCCTTACTTCCAGA---------------------------GTATTTGCCACTTCTGTCAGACTTTGACAAGGTACAGGAATATGCTTGGGGTGCTGCTGCTCTTGCTCATCTCT
	hom		CAGGGACTGCAGGGGCAGCCATGTGAAGCTCTCTTGGCTGCAATCCAAGTTTAGCCGGATCCCGGAACGCCCCACCAATGATCAGATCATGTATGGCACCAGGGCATATCTCCTGTTCTTGATTGGATCAGCCTTACTTCCAGAGAGGGACAGGGGCTATGTCTCACCAAAGTATTTGCCACTTCTGTCAGACTTTGACAAGGTACAGGAATATGCTTGGGGTGCTGCTGCTCTTGCTCATCTCT
	144:AGAGGGACAGGGGCTATGTCTCACCAAA>A	4	CAGGGACTGCAGGGGCAGCCATGTGAAGCTCTCTTGGCTGCAATCCAAGTTTAGCCGGATCCCGGAACGCCCCACCAATGATCAGATCATGTATGGCACCAGGGCATATCTCCTGTTCTTGATTGGATCAGCCTTACTTCCAGA---------------------------GTATTTGCCACTTCTGTCAGACTTTGACAAGGTACAGGAATATGCTTGGGGTGCTGCTGCTCTTGCTCATCTCT
Plate 4	het		CAGGGACTGCAGGGGCAGCCATGTGAAGCTCTCTTGGCTGCAATCCAAGTTTAGCCGGATCCCGGAACGCCCCACCAATGATCAGATCATGTATGGCACCAGGGCATATCTCCTGTTCTTGATTGGATCAGCCTTACTTCCAGAGAGGGACAGGGGCTATGTCTCACCAAAGTATTTGCCACTTCTGTCAGACTTTGACAAGGTACAGGAATATGCTTGGGGTGCTGCTGCTCTTGCTCATCTCT
	144:AGAGGGACAGGGGCTATGTCTCACCAAA>A	43	CAGGGACTGCAGGGGCAGCCATGTGAAGCTCTCTTGGCTGCAATCCAAGTTTAGCCGGATCCCGGAACGCCCCACCAATGATCAGATCATGTATGGCACCAGGGCATATCTCCTGTTCTTGATTGGATCAGCCTTACTTCCAGA---------------------------GTATTTGCCACTTCTGTCAGACTTTGACAAGGTACAGGAATATGCTTGGGGTGCTGCTGCTCTTGCTCATCTCT
	wt	36	wt
	hom		CAGGGACTGCAGGGGCAGCCATGTGAAGCTCTCTTGGCTGCAATCCAAGTTTAGCCGGATCCCGGAACGCCCCACCAATGATCAGATCATGTATGGCACCAGGGCATATCTCCTGTTCTTGATTGGATCAGCCTTACTTCCAGAGAGGGACAGGGGCTATGTCTCACCAAAGTATTTGCCACTTCTGTCAGACTTTGACAAGGTACAGGAATATGCTTGGGGTGCTGCTGCTCTTGCTCATCTCT
	144:AGAGGGACAGGGGCTATGTCTCACCAAA>A	8	CAGGGACTGCAGGGGCAGCCATGTGAAGCTCTCTTGGCTGCAATCCAAGTTTAGCCGGATCCCGGAACGCCCCACCAATGATCAGATCATGTATGGCACCAGGGCATATCTCCTGTTCTTGATTGGATCAGCCTTACTTCCAGA---------------------------GTATTTGCCACTTCTGTCAGACTTTGACAAGGTACAGGAATATGCTTGGGGTGCTGCTGCTCTTGCTCATCTCT
	het		CAGGGACTGCAGGGGCAGCCATGTGAAGCTCTCTTGGCTGCAATCCAAGTTTAGCCGGATCCCGGAACGCCCCACCAATGATCAGATCATGTATGGCACCAGGGCATATCTCCTGTTCTTGATTGGATCAGCCTTACTTCCAGAGAGGGACAGGGGCTATGTCTCACCAAAGTATTTGCCACTTCTGTCAGACTTTGACAAGGTACAGGAATATGCTTGGGGTGCTGCTGCTCTTGCTCATCTCT
	144:AGAGGGACAGGGGCTATGTCTCACCAAA>A	6	CAGGGACTGCAGGGGCAGCCATGTGAAGCTCTCTTGGCTGCAATCCAAGTTTAGCCGGATCCCGGAACGCCCCACCAATGATCAGATCATGTATGGCACCAGGGCATATCTCCTGTTCTTGATTGGATCAGCCTTACTTCCAGA---------------------------GTATTTGCCACTTCTGTCAGACTTTGACAAGGTACAGGAATATGCTTGGGGTGCTGCTGCTCTTGCTCATCTCT
	wt	3	wt
	het		CAGGGACTGCAGGGGCAGCCATGTGAAGCTCTCTTGGCTGCAATCCAAGTTTAGCCGGATCCCGGAACGCCCCACCAATGATCAGATCATGTATGGCACCAGGGCATATCTCCTGTTCTTGATTGGATCAGCCTTACTTCCAGAGAGGGACAGGGGCTATGTCTCACCAAAGTATTTGCCACTTCTGTCAGACTTTGACAAGGTACAGGAATATGCTTGGGGTGCTGCTGCTCTTGCTCATCTCT
	144:AGAGGGACAGGGGCTATGTCTCACCAAA>A	8	CAGGGACTGCAGGGGCAGCCATGTGAAGCTCTCTTGGCTGCAATCCAAGTTTAGCCGGATCCCGGAACGCCCCACCAATGATCAGATCATGTATGGCACCAGGGCATATCTCCTGTTCTTGATTGGATCAGCCTTACTTCCAGA---------------------------GTATTTGCCACTTCTGTCAGACTTTGACAAGGTACAGGAATATGCTTGGGGTGCTGCTGCTCTTGCTCATCTCT
	wt	5	wt
	hom		CAGGGACTGCAGGGGCAGCCATGTGAAGCTCTCTTGGCTGCAATCCAAGTTTAGCCGGATCCCGGAACGCCCCACCAATGATCAGATCATGTATGGCACCAGGGCATATCTCCTGTTCTTGATTGGATCAGCCTTACTTCCAGAGAGGGACAGGGGCTATGTCTCACCAAAGTATTTGCCACTTCTGTCAGACTTTGACAAGGTACAGGAATATGCTTGGGGTGCTGCTGCTCTTGCTCATCTCT
	144:AGAGGGACAGGGGCTATGTCTCACCAAA>A	5	CAGGGACTGCAGGGGCAGCCATGTGAAGCTCTCTTGGCTGCAATCCAAGTTTAGCCGGATCCCGGAACGCCCCACCAATGATCAGATCATGTATGGCACCAGGGCATATCTCCTGTTCTTGATTGGATCAGCCTTACTTCCAGA---------------------------GTATTTGCCACTTCTGTCAGACTTTGACAAGGTACAGGAATATGCTTGGGGTGCTGCTGCTCTTGCTCATCTCT
	hom		CAGGGACTGCAGGGGCAGCCATGTGAAGCTCTCTTGGCTGCAATCCAAGTTTAGCCGGATCCCGGAACGCCCCACCAATGATCAGATCATGTATGGCACCAGGGCATATCTCCTGTTCTTGATTGGATCAGCCTTACTTCCAGAGAGGGACAGGGGCTATGTCTCACCAAAGTATTTGCCACTTCTGTCAGACTTTGACAAGGTACAGGAATATGCTTGGGGTGCTGCTGCTCTTGCTCATCTCT
	144:AGAGGGACAGGGGCTATGTCTCACCAAA>A	8	CAGGGACTGCAGGGGCAGCCATGTGAAGCTCTCTTGGCTGCAATCCAAGTTTAGCCGGATCCCGGAACGCCCCACCAATGATCAGATCATGTATGGCACCAGGGCATATCTCCTGTTCTTGATTGGATCAGCCTTACTTCCAGA---------------------------GTATTTGCCACTTCTGTCAGACTTTGACAAGGTACAGGAATATGCTTGGGGTGCTGCTGCTCTTGCTCATCTCT
Plate 5	bia		CAGGGACTGCAGGGGCAGCCATGTGAAGCTCTCTTGGCTGCAATCCAAGTTTAGCCGGATCCCGGAACGCCCCACCAATGATCAGATCATGTATGGCACCAGGGCATATCTCCTGTTCTTGATTGGATCAGCCTTACTTCCAGAGAGGGACAGGGGCTATGTCTCACCAAAGTATTTGCCACTTCTGTCAGACTTTGACAAGGTACAGGAATATGCTTGGGGTGCTGCTGCTCTTGCTCATCTCT
	144:AGAGGGACAGGGGCTATGTCTCACCAAA>A	6	CAGGGACTGCAGGGGCAGCCATGTGAAGCTCTCTTGGCTGCAATCCAAGTTTAGCCGGATCCCGGAACGCCCCACCAATGATCAGATCATGTATGGCACCAGGGCATATCTCCTGTTCTTGATTGGATCAGCCTTACTTCCAGA---------------------------GTATTTGCCACTTCTGTCAGACTTTGACAAGGTACAGGAATATGCTTGGGGTGCTGCTGCTCTTGCTCATCTCT
	104:GCATATCTCCTGTTCTTGATTGGATCAGCCTTACTTCCAGAGAGGGA>GACTG	4	CAGGGACTGCAGGGGCAGCCATGTGAAGCTCTCTTGGCTGCAATCCAAGTTTAGCCGGATCCCGGAACGCCCCACCAATGATCAGATCATGTATGGCACCAGGGACTG------------------------------------------CAGGGGCTATGTCTCACCAAAGTATTTGCCACTTCTGTCAGACTTTGACAAGGTACAGGAATATGCTTGGGGTGCTGCTGCTCTTGCTCATCTCT
Plate 6	hom		CAGGGACTGCAGGGGCAGCCATGTGAAGCTCTCTTGGCTGCAATCCAAGTTTAGCCGGATCCCGGAACGCCCCACCAATGATCAGATCATGTATGGCACCAGGGCATATCTCCTGTTCTTGATTGGATCAGCCTTACTTCCAGAGAGGGACAGGGGCTATGTCTCACCAAAGTATTTGCCACTTCTGTCAGACTTTGACAAGGTACAGGAATATGCTTGGGGTGCTGCTGCTCTTGCTCATCTCT
	144:AGAGGGACAGGGGCTATGTCTCACCAAA>A	4	CAGGGACTGCAGGGGCAGCCATGTGAAGCTCTCTTGGCTGCAATCCAAGTTTAGCCGGATCCCGGAACGCCCCACCAATGATCAGATCATGTATGGCACCAGGGCATATCTCCTGTTCTTGATTGGATCAGCCTTACTTCCAGA---------------------------GTATTTGCCACTTCTGTCAGACTTTGACAAGGTACAGGAATATGCTTGGGGTGCTGCTGCTCTTGCTCATCTCT
Plate 7	chi		CAGGGACTGCAGGGGCAGCCATGTGAAGCTCTCTTGGCTGCAATCCAAGTTTAGCCGGATCCCGGAACGCCCCACCAATGATCAGATCATGTATGGCACCAGGGCATATCTCCTGTTCTTGATTGGATCAGCCTTACTTCCAGAGAGGGACAGGGGCTATGTCTCACCAAAGTATTTGCCACTTCTGTCAGACTTTGACAAGGTACAGGAATATGCTTGGGGTGCTGCTGCTCTTGCTCATCTCT
	21:ATGTGAAGCTCTCTTGGCTGCAATCCAAGTTTAGCCGGATCCCGGAACGCCCCACCAATGATCAGATCATGTATGGCACCAGGGCATATCTCCTGTTCTTGATTGGATCAGCCTTACTTCC>A;146:AGGGACAGGG>A	6	CAGGGACTGCAGGGGCAGCCA------------------------------------------------------------------------------------------------------------------------AGAGA---------GCTATGTCTCACCAAAGTATTTGCCACTTCTGTCAGACTTTGACAAGGTACAGGAATATGCTTGGGGTGCTGCTGCTCTTGCTCATCTCT
	116:TTCTTGATTGGATCAGCCTTACTTCCAGAGAGGGACAGGGGCTAT>TATTTGTCAAA	5	CAGGGACTGCAGGGGCAGCCATGTGAAGCTCTCTTGGCTGCAATCCAAGTTTAGCCGGATCCCGGAACGCCCCACCAATGATCAGATCATGTATGGCACCAGGGCATATCTCCTGTATTTGTCAAA----------------------------------GTCTCACCAAAGTATTTGCCACTTCTGTCAGACTTTGACAAGGTACAGGAATATGCTTGGGGTGCTGCTGCTCTTGCTCATCTCT
	144:AGAGGGACAGGGGCTATGTCTCACCAAA>A	5	CAGGGACTGCAGGGGCAGCCATGTGAAGCTCTCTTGGCTGCAATCCAAGTTTAGCCGGATCCCGGAACGCCCCACCAATGATCAGATCATGTATGGCACCAGGGCATATCTCCTGTTCTTGATTGGATCAGCCTTACTTCCAGA---------------------------GTATTTGCCACTTCTGTCAGACTTTGACAAGGTACAGGAATATGCTTGGGGTGCTGCTGCTCTTGCTCATCTCT
Plate 13	bia		CAGGGACTGCAGGGGCAGCCATGTGAAGCTCTCTTGGCTGCAATCCAAGTTTAGCCGGATCCCGGAACGCCCCACCAATGATCAGATCATGTATGGCACCAGGGCATATCTCCTGTTCTTGATTGGATCAGCCTTACTTCCAGAGAGGGACAGGGGCTATGTCTCACCAAAGTATTTGCCACTTCTGTCAGACTTTGACAAGGTACAGGAATATGCTTGGGGTGCTGCTGCTCTTGCTCATCTCT
	144:AGAGGGACAGGGGCTATGTCTCACCAAA>A	4	CAGGGACTGCAGGGGCAGCCATGTGAAGCTCTCTTGGCTGCAATCCAAGTTTAGCCGGATCCCGGAACGCCCCACCAATGATCAGATCATGTATGGCACCAGGGCATATCTCCTGTTCTTGATTGGATCAGCCTTACTTCCAGA---------------------------GTATTTGCCACTTCTGTCAGACTTTGACAAGGTACAGGAATATGCTTGGGGTGCTGCTGCTCTTGCTCATCTCT
	145:GAG>G	3	CAGGGACTGCAGGGGCAGCCATGTGAAGCTCTCTTGGCTGCAATCCAAGTTTAGCCGGATCCCGGAACGCCCCACCAATGATCAGATCATGTATGGCACCAGGGCATATCTCCTGTTCTTGATTGGATCAGCCTTACTTCCAGAG--GGACAGGGGCTATGTCTCACCAAAGTATTTGCCACTTCTGTCAGACTTTGACAAGGTACAGGAATATGCTTGGGGTGCTGCTGCTCTTGCTCATCTCT
	hom		CAGGGACTGCAGGGGCAGCCATGTGAAGCTCTCTTGGCTGCAATCCAAGTTTAGCCGGATCCCGGAACGCCCCACCAATGATCAGATCATGTATGGCACCAGGGCATATCTCCTGTTCTTGATTGGATCAGCCTTACTTCCAGAGAGGGACAGGGGCTATGTCTCACCAAAGTATTTGCCACTTCTGTCAGACTTTGACAAGGTACAGGAATATGCTTGGGGTGCTGCTGCTCTTGCTCATCTCT
	144:AGAGGGACAGGGGCTATGTCTCACCAAA>A	8	CAGGGACTGCAGGGGCAGCCATGTGAAGCTCTCTTGGCTGCAATCCAAGTTTAGCCGGATCCCGGAACGCCCCACCAATGATCAGATCATGTATGGCACCAGGGCATATCTCCTGTTCTTGATTGGATCAGCCTTACTTCCAGA---------------------------GTATTTGCCACTTCTGTCAGACTTTGACAAGGTACAGGAATATGCTTGGGGTGCTGCTGCTCTTGCTCATCTCT
	hom		CAGGGACTGCAGGGGCAGCCATGTGAAGCTCTCTTGGCTGCAATCCAAGTTTAGCCGGATCCCGGAACGCCCCACCAATGATCAGATCATGTATGGCACCAGGGCATATCTCCTGTTCTTGATTGGATCAGCCTTACTTCCAGAGAGGGACAGGGGCTATGTCTCACCAAAGTATTTGCCACTTCTGTCAGACTTTGACAAGGTACAGGAATATGCTTGGGGTGCTGCTGCTCTTGCTCATCTCT
	144:AGAGGGACAGGGGCTATGTCTCACCAAA>A	6	CAGGGACTGCAGGGGCAGCCATGTGAAGCTCTCTTGGCTGCAATCCAAGTTTAGCCGGATCCCGGAACGCCCCACCAATGATCAGATCATGTATGGCACCAGGGCATATCTCCTGTTCTTGATTGGATCAGCCTTACTTCCAGA---------------------------GTATTTGCCACTTCTGTCAGACTTTGACAAGGTACAGGAATATGCTTGGGGTGCTGCTGCTCTTGCTCATCTCT
	het		CAGGGACTGCAGGGGCAGCCATGTGAAGCTCTCTTGGCTGCAATCCAAGTTTAGCCGGATCCCGGAACGCCCCACCAATGATCAGATCATGTATGGCACCAGGGCATATCTCCTGTTCTTGATTGGATCAGCCTTACTTCCAGAGAGGGACAGGGGCTATGTCTCACCAAAGTATTTGCCACTTCTGTCAGACTTTGACAAGGTACAGGAATATGCTTGGGGTGCTGCTGCTCTTGCTCATCTCT
	144:AGAGGGACAGGGGCTATGTCTCACCAAA>A	162	CAGGGACTGCAGGGGCAGCCATGTGAAGCTCTCTTGGCTGCAATCCAAGTTTAGCCGGATCCCGGAACGCCCCACCAATGATCAGATCATGTATGGCACCAGGGCATATCTCCTGTTCTTGATTGGATCAGCCTTACTTCCAGA---------------------------GTATTTGCCACTTCTGTCAGACTTTGACAAGGTACAGGAATATGCTTGGGGTGCTGCTGCTCTTGCTCATCTCT
	wt	67	wt
	het		CAGGGACTGCAGGGGCAGCCATGTGAAGCTCTCTTGGCTGCAATCCAAGTTTAGCCGGATCCCGGAACGCCCCACCAATGATCAGATCATGTATGGCACCAGGGCATATCTCCTGTTCTTGATTGGATCAGCCTTACTTCCAGAGAGGGACAGGGGCTATGTCTCACCAAAGTATTTGCCACTTCTGTCAGACTTTGACAAGGTACAGGAATATGCTTGGGGTGCTGCTGCTCTTGCTCATCTCT
	144:AGAGGGACAGGGGCTATGTCTCACCAAA>A	32	CAGGGACTGCAGGGGCAGCCATGTGAAGCTCTCTTGGCTGCAATCCAAGTTTAGCCGGATCCCGGAACGCCCCACCAATGATCAGATCATGTATGGCACCAGGGCATATCTCCTGTTCTTGATTGGATCAGCCTTACTTCCAGA---------------------------GTATTTGCCACTTCTGTCAGACTTTGACAAGGTACAGGAATATGCTTGGGGTGCTGCTGCTCTTGCTCATCTCT
	wt	17	wt
	het		CAGGGACTGCAGGGGCAGCCATGTGAAGCTCTCTTGGCTGCAATCCAAGTTTAGCCGGATCCCGGAACGCCCCACCAATGATCAGATCATGTATGGCACCAGGGCATATCTCCTGTTCTTGATTGGATCAGCCTTACTTCCAGAGAGGGACAGGGGCTATGTCTCACCAAAGTATTTGCCACTTCTGTCAGACTTTGACAAGGTACAGGAATATGCTTGGGGTGCTGCTGCTCTTGCTCATCTCT
	144:AGAGGGACAGGGGCTATGTCTCACCAAA>A	22	CAGGGACTGCAGGGGCAGCCATGTGAAGCTCTCTTGGCTGCAATCCAAGTTTAGCCGGATCCCGGAACGCCCCACCAATGATCAGATCATGTATGGCACCAGGGCATATCTCCTGTTCTTGATTGGATCAGCCTTACTTCCAGA---------------------------GTATTTGCCACTTCTGTCAGACTTTGACAAGGTACAGGAATATGCTTGGGGTGCTGCTGCTCTTGCTCATCTCT
	wt	11	wt
	hom		CAGGGACTGCAGGGGCAGCCATGTGAAGCTCTCTTGGCTGCAATCCAAGTTTAGCCGGATCCCGGAACGCCCCACCAATGATCAGATCATGTATGGCACCAGGGCATATCTCCTGTTCTTGATTGGATCAGCCTTACTTCCAGAGAGGGACAGGGGCTATGTCTCACCAAAGTATTTGCCACTTCTGTCAGACTTTGACAAGGTACAGGAATATGCTTGGGGTGCTGCTGCTCTTGCTCATCTCT
	144:AGAGGGACAGGGGCTATGTCTCACCAAA>A	5	CAGGGACTGCAGGGGCAGCCATGTGAAGCTCTCTTGGCTGCAATCCAAGTTTAGCCGGATCCCGGAACGCCCCACCAATGATCAGATCATGTATGGCACCAGGGCATATCTCCTGTTCTTGATTGGATCAGCCTTACTTCCAGA---------------------------GTATTTGCCACTTCTGTCAGACTTTGACAAGGTACAGGAATATGCTTGGGGTGCTGCTGCTCTTGCTCATCTCT
	wt		CAGGGACTGCAGGGGCAGCCATGTGAAGCTCTCTTGGCTGCAATCCAAGTTTAGCCGGATCCCGGAACGCCCCACCAATGATCAGATCATGTATGGCACCAGGGCATATCTCCTGTTCTTGATTGGATCAGCCTTACTTCCAGAGAGGGACAGGGGCTATGTCTCACCAAAGTATTTGCCACTTCTGTCAGACTTTGACAAGGTACAGGAATATGCTTGGGGTGCTGCTGCTCTTGCTCATCTCT
	wt	3	wt
	het		CAGGGACTGCAGGGGCAGCCATGTGAAGCTCTCTTGGCTGCAATCCAAGTTTAGCCGGATCCCGGAACGCCCCACCAATGATCAGATCATGTATGGCACCAGGGCATATCTCCTGTTCTTGATTGGATCAGCCTTACTTCCAGAGAGGGACAGGGGCTATGTCTCACCAAAGTATTTGCCACTTCTGTCAGACTTTGACAAGGTACAGGAATATGCTTGGGGTGCTGCTGCTCTTGCTCATCTCT
	144:AGAGGGACAGGGGCTATGTCTCACCAAA>A	9	CAGGGACTGCAGGGGCAGCCATGTGAAGCTCTCTTGGCTGCAATCCAAGTTTAGCCGGATCCCGGAACGCCCCACCAATGATCAGATCATGTATGGCACCAGGGCATATCTCCTGTTCTTGATTGGATCAGCCTTACTTCCAGA---------------------------GTATTTGCCACTTCTGTCAGACTTTGACAAGGTACAGGAATATGCTTGGGGTGCTGCTGCTCTTGCTCATCTCT
	wt	5	wt
	het		CAGGGACTGCAGGGGCAGCCATGTGAAGCTCTCTTGGCTGCAATCCAAGTTTAGCCGGATCCCGGAACGCCCCACCAATGATCAGATCATGTATGGCACCAGGGCATATCTCCTGTTCTTGATTGGATCAGCCTTACTTCCAGAGAGGGACAGGGGCTATGTCTCACCAAAGTATTTGCCACTTCTGTCAGACTTTGACAAGGTACAGGAATATGCTTGGGGTGCTGCTGCTCTTGCTCATCTCT
	144:AGAGGGACAGGGGCTATGTCTCACCAAA>A	11	CAGGGACTGCAGGGGCAGCCATGTGAAGCTCTCTTGGCTGCAATCCAAGTTTAGCCGGATCCCGGAACGCCCCACCAATGATCAGATCATGTATGGCACCAGGGCATATCTCCTGTTCTTGATTGGATCAGCCTTACTTCCAGA---------------------------GTATTTGCCACTTCTGTCAGACTTTGACAAGGTACAGGAATATGCTTGGGGTGCTGCTGCTCTTGCTCATCTCT
	wt	6	wt
	het		CAGGGACTGCAGGGGCAGCCATGTGAAGCTCTCTTGGCTGCAATCCAAGTTTAGCCGGATCCCGGAACGCCCCACCAATGATCAGATCATGTATGGCACCAGGGCATATCTCCTGTTCTTGATTGGATCAGCCTTACTTCCAGAGAGGGACAGGGGCTATGTCTCACCAAAGTATTTGCCACTTCTGTCAGACTTTGACAAGGTACAGGAATATGCTTGGGGTGCTGCTGCTCTTGCTCATCTCT
	144:AGAGGGACAGGGGCTATGTCTCACCAAA>A	10	CAGGGACTGCAGGGGCAGCCATGTGAAGCTCTCTTGGCTGCAATCCAAGTTTAGCCGGATCCCGGAACGCCCCACCAATGATCAGATCATGTATGGCACCAGGGCATATCTCCTGTTCTTGATTGGATCAGCCTTACTTCCAGA---------------------------GTATTTGCCACTTCTGTCAGACTTTGACAAGGTACAGGAATATGCTTGGGGTGCTGCTGCTCTTGCTCATCTCT
	wt	6	wt
	hom		CAGGGACTGCAGGGGCAGCCATGTGAAGCTCTCTTGGCTGCAATCCAAGTTTAGCCGGATCCCGGAACGCCCCACCAATGATCAGATCATGTATGGCACCAGGGCATATCTCCTGTTCTTGATTGGATCAGCCTTACTTCCAGAGAGGGACAGGGGCTATGTCTCACCAAAGTATTTGCCACTTCTGTCAGACTTTGACAAGGTACAGGAATATGCTTGGGGTGCTGCTGCTCTTGCTCATCTCT
	144:AGAGGGACAGGGGCTATGTCTCACCAAA>A	3	CAGGGACTGCAGGGGCAGCCATGTGAAGCTCTCTTGGCTGCAATCCAAGTTTAGCCGGATCCCGGAACGCCCCACCAATGATCAGATCATGTATGGCACCAGGGCATATCTCCTGTTCTTGATTGGATCAGCCTTACTTCCAGA---------------------------GTATTTGCCACTTCTGTCAGACTTTGACAAGGTACAGGAATATGCTTGGGGTGCTGCTGCTCTTGCTCATCTCT
	hom		CAGGGACTGCAGGGGCAGCCATGTGAAGCTCTCTTGGCTGCAATCCAAGTTTAGCCGGATCCCGGAACGCCCCACCAATGATCAGATCATGTATGGCACCAGGGCATATCTCCTGTTCTTGATTGGATCAGCCTTACTTCCAGAGAGGGACAGGGGCTATGTCTCACCAAAGTATTTGCCACTTCTGTCAGACTTTGACAAGGTACAGGAATATGCTTGGGGTGCTGCTGCTCTTGCTCATCTCT
	144:AGAGGGACAGGGGCTATGTCTCACCAAA>A	4	CAGGGACTGCAGGGGCAGCCATGTGAAGCTCTCTTGGCTGCAATCCAAGTTTAGCCGGATCCCGGAACGCCCCACCAATGATCAGATCATGTATGGCACCAGGGCATATCTCCTGTTCTTGATTGGATCAGCCTTACTTCCAGA---------------------------GTATTTGCCACTTCTGTCAGACTTTGACAAGGTACAGGAATATGCTTGGGGTGCTGCTGCTCTTGCTCATCTCT
	hom		CAGGGACTGCAGGGGCAGCCATGTGAAGCTCTCTTGGCTGCAATCCAAGTTTAGCCGGATCCCGGAACGCCCCACCAATGATCAGATCATGTATGGCACCAGGGCATATCTCCTGTTCTTGATTGGATCAGCCTTACTTCCAGAGAGGGACAGGGGCTATGTCTCACCAAAGTATTTGCCACTTCTGTCAGACTTTGACAAGGTACAGGAATATGCTTGGGGTGCTGCTGCTCTTGCTCATCTCT
	144:AGAGGGACAGGGGCTATGTCTCACCAAA>A	13	CAGGGACTGCAGGGGCAGCCATGTGAAGCTCTCTTGGCTGCAATCCAAGTTTAGCCGGATCCCGGAACGCCCCACCAATGATCAGATCATGTATGGCACCAGGGCATATCTCCTGTTCTTGATTGGATCAGCCTTACTTCCAGA---------------------------GTATTTGCCACTTCTGTCAGACTTTGACAAGGTACAGGAATATGCTTGGGGTGCTGCTGCTCTTGCTCATCTCT
	hom		CAGGGACTGCAGGGGCAGCCATGTGAAGCTCTCTTGGCTGCAATCCAAGTTTAGCCGGATCCCGGAACGCCCCACCAATGATCAGATCATGTATGGCACCAGGGCATATCTCCTGTTCTTGATTGGATCAGCCTTACTTCCAGAGAGGGACAGGGGCTATGTCTCACCAAAGTATTTGCCACTTCTGTCAGACTTTGACAAGGTACAGGAATATGCTTGGGGTGCTGCTGCTCTTGCTCATCTCT
	144:AGAGGGACAGGGGCTATGTCTCACCAAA>A	4	CAGGGACTGCAGGGGCAGCCATGTGAAGCTCTCTTGGCTGCAATCCAAGTTTAGCCGGATCCCGGAACGCCCCACCAATGATCAGATCATGTATGGCACCAGGGCATATCTCCTGTTCTTGATTGGATCAGCCTTACTTCCAGA---------------------------GTATTTGCCACTTCTGTCAGACTTTGACAAGGTACAGGAATATGCTTGGGGTGCTGCTGCTCTTGCTCATCTCT
	het		CAGGGACTGCAGGGGCAGCCATGTGAAGCTCTCTTGGCTGCAATCCAAGTTTAGCCGGATCCCGGAACGCCCCACCAATGATCAGATCATGTATGGCACCAGGGCATATCTCCTGTTCTTGATTGGATCAGCCTTACTTCCAGAGAGGGACAGGGGCTATGTCTCACCAAAGTATTTGCCACTTCTGTCAGACTTTGACAAGGTACAGGAATATGCTTGGGGTGCTGCTGCTCTTGCTCATCTCT
	144:AGAGGGACAGGGGCTATGTCTCACCAAA>A	12	CAGGGACTGCAGGGGCAGCCATGTGAAGCTCTCTTGGCTGCAATCCAAGTTTAGCCGGATCCCGGAACGCCCCACCAATGATCAGATCATGTATGGCACCAGGGCATATCTCCTGTTCTTGATTGGATCAGCCTTACTTCCAGA---------------------------GTATTTGCCACTTCTGTCAGACTTTGACAAGGTACAGGAATATGCTTGGGGTGCTGCTGCTCTTGCTCATCTCT
	wt	5	wt
Plate 14	het		CAGGGACTGCAGGGGCAGCCATGTGAAGCTCTCTTGGCTGCAATCCAAGTTTAGCCGGATCCCGGAACGCCCCACCAATGATCAGATCATGTATGGCACCAGGGCATATCTCCTGTTCTTGATTGGATCAGCCTTACTTCCAGAGAGGGACAGGGGCTATGTCTCACCAAAGTATTTGCCACTTCTGTCAGACTTTGACAAGGTACAGGAATATGCTTGGGGTGCTGCTGCTCTTGCTCATCTCT
	144:AGAGGGACAGGGGCTATGTCTCACCAAA>A	5	CAGGGACTGCAGGGGCAGCCATGTGAAGCTCTCTTGGCTGCAATCCAAGTTTAGCCGGATCCCGGAACGCCCCACCAATGATCAGATCATGTATGGCACCAGGGCATATCTCCTGTTCTTGATTGGATCAGCCTTACTTCCAGA---------------------------GTATTTGCCACTTCTGTCAGACTTTGACAAGGTACAGGAATATGCTTGGGGTGCTGCTGCTCTTGCTCATCTCT
	wt	5	wt
	hom		CAGGGACTGCAGGGGCAGCCATGTGAAGCTCTCTTGGCTGCAATCCAAGTTTAGCCGGATCCCGGAACGCCCCACCAATGATCAGATCATGTATGGCACCAGGGCATATCTCCTGTTCTTGATTGGATCAGCCTTACTTCCAGAGAGGGACAGGGGCTATGTCTCACCAAAGTATTTGCCACTTCTGTCAGACTTTGACAAGGTACAGGAATATGCTTGGGGTGCTGCTGCTCTTGCTCATCTCT
	144:AGAGGGACAGGGGCTATGTCTCACCAAA>A	6	CAGGGACTGCAGGGGCAGCCATGTGAAGCTCTCTTGGCTGCAATCCAAGTTTAGCCGGATCCCGGAACGCCCCACCAATGATCAGATCATGTATGGCACCAGGGCATATCTCCTGTTCTTGATTGGATCAGCCTTACTTCCAGA---------------------------GTATTTGCCACTTCTGTCAGACTTTGACAAGGTACAGGAATATGCTTGGGGTGCTGCTGCTCTTGCTCATCTCT
	chi		CAGGGACTGCAGGGGCAGCCATGTGAAGCTCTCTTGGCTGCAATCCAAGTTTAGCCGGATCCCGGAACGCCCCACCAATGATCAGATCATGTATGGCACCAGGGCATATCTCCTGTTCTTGATTGGATCAGCCTTACTTCCAGAGAGGGACAGGGGCTATGTCTCACCAAAGTATTTGCCACTTCTGTCAGACTTTGACAAGGTACAGGAATATGCTTGGGGTGCTGCTGCTCTTGCTCATCTCT
	144:AGAGGGACAGGGGCTATGTCTCACCAAA>A	6	CAGGGACTGCAGGGGCAGCCATGTGAAGCTCTCTTGGCTGCAATCCAAGTTTAGCCGGATCCCGGAACGCCCCACCAATGATCAGATCATGTATGGCACCAGGGCATATCTCCTGTTCTTGATTGGATCAGCCTTACTTCCAGA---------------------------GTATTTGCCACTTCTGTCAGACTTTGACAAGGTACAGGAATATGCTTGGGGTGCTGCTGCTCTTGCTCATCTCT
	wt	6	wt
	145:GAG>G	5	CAGGGACTGCAGGGGCAGCCATGTGAAGCTCTCTTGGCTGCAATCCAAGTTTAGCCGGATCCCGGAACGCCCCACCAATGATCAGATCATGTATGGCACCAGGGCATATCTCCTGTTCTTGATTGGATCAGCCTTACTTCCAGAG--GGACAGGGGCTATGTCTCACCAAAGTATTTGCCACTTCTGTCAGACTTTGACAAGGTACAGGAATATGCTTGGGGTGCTGCTGCTCTTGCTCATCTCT
	het		CAGGGACTGCAGGGGCAGCCATGTGAAGCTCTCTTGGCTGCAATCCAAGTTTAGCCGGATCCCGGAACGCCCCACCAATGATCAGATCATGTATGGCACCAGGGCATATCTCCTGTTCTTGATTGGATCAGCCTTACTTCCAGAGAGGGACAGGGGCTATGTCTCACCAAAGTATTTGCCACTTCTGTCAGACTTTGACAAGGTACAGGAATATGCTTGGGGTGCTGCTGCTCTTGCTCATCTCT
	144:AGAGGGACAGGGGCTATGTCTCACCAAA>A	6	CAGGGACTGCAGGGGCAGCCATGTGAAGCTCTCTTGGCTGCAATCCAAGTTTAGCCGGATCCCGGAACGCCCCACCAATGATCAGATCATGTATGGCACCAGGGCATATCTCCTGTTCTTGATTGGATCAGCCTTACTTCCAGA---------------------------GTATTTGCCACTTCTGTCAGACTTTGACAAGGTACAGGAATATGCTTGGGGTGCTGCTGCTCTTGCTCATCTCT
	wt	5	wt
	bia		CAGGGACTGCAGGGGCAGCCATGTGAAGCTCTCTTGGCTGCAATCCAAGTTTAGCCGGATCCCGGAACGCCCCACCAATGATCAGATCATGTATGGCACCAGGGCATATCTCCTGTTCTTGATTGGATCAGCCTTACTTCCAGAGAGGGACAGGGGCTATGTCTCACCAAAGTATTTGCCACTTCTGTCAGACTTTGACAAGGTACAGGAATATGCTTGGGGTGCTGCTGCTCTTGCTCATCTCT
	144:AGAGGGACAGGGGCTATGTCTCACCAAA>A	13	CAGGGACTGCAGGGGCAGCCATGTGAAGCTCTCTTGGCTGCAATCCAAGTTTAGCCGGATCCCGGAACGCCCCACCAATGATCAGATCATGTATGGCACCAGGGCATATCTCCTGTTCTTGATTGGATCAGCCTTACTTCCAGA---------------------------GTATTTGCCACTTCTGTCAGACTTTGACAAGGTACAGGAATATGCTTGGGGTGCTGCTGCTCTTGCTCATCTCT
	145:GAG>G	6	CAGGGACTGCAGGGGCAGCCATGTGAAGCTCTCTTGGCTGCAATCCAAGTTTAGCCGGATCCCGGAACGCCCCACCAATGATCAGATCATGTATGGCACCAGGGCATATCTCCTGTTCTTGATTGGATCAGCCTTACTTCCAGAG--GGACAGGGGCTATGTCTCACCAAAGTATTTGCCACTTCTGTCAGACTTTGACAAGGTACAGGAATATGCTTGGGGTGCTGCTGCTCTTGCTCATCTCT
	het		CAGGGACTGCAGGGGCAGCCATGTGAAGCTCTCTTGGCTGCAATCCAAGTTTAGCCGGATCCCGGAACGCCCCACCAATGATCAGATCATGTATGGCACCAGGGCATATCTCCTGTTCTTGATTGGATCAGCCTTACTTCCAGAGAGGGACAGGGGCTATGTCTCACCAAAGTATTTGCCACTTCTGTCAGACTTTGACAAGGTACAGGAATATGCTTGGGGTGCTGCTGCTCTTGCTCATCTCT
	144:AGAGGGACAGGGGCTATGTCTCACCAAA>A	7	CAGGGACTGCAGGGGCAGCCATGTGAAGCTCTCTTGGCTGCAATCCAAGTTTAGCCGGATCCCGGAACGCCCCACCAATGATCAGATCATGTATGGCACCAGGGCATATCTCCTGTTCTTGATTGGATCAGCCTTACTTCCAGA---------------------------GTATTTGCCACTTCTGTCAGACTTTGACAAGGTACAGGAATATGCTTGGGGTGCTGCTGCTCTTGCTCATCTCT
	wt	6	wt
	het		CAGGGACTGCAGGGGCAGCCATGTGAAGCTCTCTTGGCTGCAATCCAAGTTTAGCCGGATCCCGGAACGCCCCACCAATGATCAGATCATGTATGGCACCAGGGCATATCTCCTGTTCTTGATTGGATCAGCCTTACTTCCAGAGAGGGACAGGGGCTATGTCTCACCAAAGTATTTGCCACTTCTGTCAGACTTTGACAAGGTACAGGAATATGCTTGGGGTGCTGCTGCTCTTGCTCATCTCT
	144:AGAGGGACAGGGGCTATGTCTCACCAAA>A	275	CAGGGACTGCAGGGGCAGCCATGTGAAGCTCTCTTGGCTGCAATCCAAGTTTAGCCGGATCCCGGAACGCCCCACCAATGATCAGATCATGTATGGCACCAGGGCATATCTCCTGTTCTTGATTGGATCAGCCTTACTTCCAGA---------------------------GTATTTGCCACTTCTGTCAGACTTTGACAAGGTACAGGAATATGCTTGGGGTGCTGCTGCTCTTGCTCATCTCT
	wt	149	wt
	het		CAGGGACTGCAGGGGCAGCCATGTGAAGCTCTCTTGGCTGCAATCCAAGTTTAGCCGGATCCCGGAACGCCCCACCAATGATCAGATCATGTATGGCACCAGGGCATATCTCCTGTTCTTGATTGGATCAGCCTTACTTCCAGAGAGGGACAGGGGCTATGTCTCACCAAAGTATTTGCCACTTCTGTCAGACTTTGACAAGGTACAGGAATATGCTTGGGGTGCTGCTGCTCTTGCTCATCTCT
	144:AGAGGGACAGGGGCTATGTCTCACCAAA>A	37	CAGGGACTGCAGGGGCAGCCATGTGAAGCTCTCTTGGCTGCAATCCAAGTTTAGCCGGATCCCGGAACGCCCCACCAATGATCAGATCATGTATGGCACCAGGGCATATCTCCTGTTCTTGATTGGATCAGCCTTACTTCCAGA---------------------------GTATTTGCCACTTCTGTCAGACTTTGACAAGGTACAGGAATATGCTTGGGGTGCTGCTGCTCTTGCTCATCTCT
	wt	24	wt
	het		CAGGGACTGCAGGGGCAGCCATGTGAAGCTCTCTTGGCTGCAATCCAAGTTTAGCCGGATCCCGGAACGCCCCACCAATGATCAGATCATGTATGGCACCAGGGCATATCTCCTGTTCTTGATTGGATCAGCCTTACTTCCAGAGAGGGACAGGGGCTATGTCTCACCAAAGTATTTGCCACTTCTGTCAGACTTTGACAAGGTACAGGAATATGCTTGGGGTGCTGCTGCTCTTGCTCATCTCT
	144:AGAGGGACAGGGGCTATGTCTCACCAAA>A	12	CAGGGACTGCAGGGGCAGCCATGTGAAGCTCTCTTGGCTGCAATCCAAGTTTAGCCGGATCCCGGAACGCCCCACCAATGATCAGATCATGTATGGCACCAGGGCATATCTCCTGTTCTTGATTGGATCAGCCTTACTTCCAGA---------------------------GTATTTGCCACTTCTGTCAGACTTTGACAAGGTACAGGAATATGCTTGGGGTGCTGCTGCTCTTGCTCATCTCT
	wt	6	wt
	het		CAGGGACTGCAGGGGCAGCCATGTGAAGCTCTCTTGGCTGCAATCCAAGTTTAGCCGGATCCCGGAACGCCCCACCAATGATCAGATCATGTATGGCACCAGGGCATATCTCCTGTTCTTGATTGGATCAGCCTTACTTCCAGAGAGGGACAGGGGCTATGTCTCACCAAAGTATTTGCCACTTCTGTCAGACTTTGACAAGGTACAGGAATATGCTTGGGGTGCTGCTGCTCTTGCTCATCTCT
	144:AGAGGGACAGGGGCTATGTCTCACCAAA>A	49	CAGGGACTGCAGGGGCAGCCATGTGAAGCTCTCTTGGCTGCAATCCAAGTTTAGCCGGATCCCGGAACGCCCCACCAATGATCAGATCATGTATGGCACCAGGGCATATCTCCTGTTCTTGATTGGATCAGCCTTACTTCCAGA---------------------------GTATTTGCCACTTCTGTCAGACTTTGACAAGGTACAGGAATATGCTTGGGGTGCTGCTGCTCTTGCTCATCTCT
	wt	29	wt
	hom		CAGGGACTGCAGGGGCAGCCATGTGAAGCTCTCTTGGCTGCAATCCAAGTTTAGCCGGATCCCGGAACGCCCCACCAATGATCAGATCATGTATGGCACCAGGGCATATCTCCTGTTCTTGATTGGATCAGCCTTACTTCCAGAGAGGGACAGGGGCTATGTCTCACCAAAGTATTTGCCACTTCTGTCAGACTTTGACAAGGTACAGGAATATGCTTGGGGTGCTGCTGCTCTTGCTCATCTCT
	144:AGAGGGACAGGGGCTATGTCTCACCAAA>A	5	CAGGGACTGCAGGGGCAGCCATGTGAAGCTCTCTTGGCTGCAATCCAAGTTTAGCCGGATCCCGGAACGCCCCACCAATGATCAGATCATGTATGGCACCAGGGCATATCTCCTGTTCTTGATTGGATCAGCCTTACTTCCAGA---------------------------GTATTTGCCACTTCTGTCAGACTTTGACAAGGTACAGGAATATGCTTGGGGTGCTGCTGCTCTTGCTCATCTCT
	het		CAGGGACTGCAGGGGCAGCCATGTGAAGCTCTCTTGGCTGCAATCCAAGTTTAGCCGGATCCCGGAACGCCCCACCAATGATCAGATCATGTATGGCACCAGGGCATATCTCCTGTTCTTGATTGGATCAGCCTTACTTCCAGAGAGGGACAGGGGCTATGTCTCACCAAAGTATTTGCCACTTCTGTCAGACTTTGACAAGGTACAGGAATATGCTTGGGGTGCTGCTGCTCTTGCTCATCTCT
	144:AGAGGGACAGGGGCTATGTCTCACCAAA>A	21	CAGGGACTGCAGGGGCAGCCATGTGAAGCTCTCTTGGCTGCAATCCAAGTTTAGCCGGATCCCGGAACGCCCCACCAATGATCAGATCATGTATGGCACCAGGGCATATCTCCTGTTCTTGATTGGATCAGCCTTACTTCCAGA---------------------------GTATTTGCCACTTCTGTCAGACTTTGACAAGGTACAGGAATATGCTTGGGGTGCTGCTGCTCTTGCTCATCTCT
	wt	9	wt
	hom		CAGGGACTGCAGGGGCAGCCATGTGAAGCTCTCTTGGCTGCAATCCAAGTTTAGCCGGATCCCGGAACGCCCCACCAATGATCAGATCATGTATGGCACCAGGGCATATCTCCTGTTCTTGATTGGATCAGCCTTACTTCCAGAGAGGGACAGGGGCTATGTCTCACCAAAGTATTTGCCACTTCTGTCAGACTTTGACAAGGTACAGGAATATGCTTGGGGTGCTGCTGCTCTTGCTCATCTCT
	144:AGAGGGACAGGGGCTATGTCTCACCAAA>A	3	CAGGGACTGCAGGGGCAGCCATGTGAAGCTCTCTTGGCTGCAATCCAAGTTTAGCCGGATCCCGGAACGCCCCACCAATGATCAGATCATGTATGGCACCAGGGCATATCTCCTGTTCTTGATTGGATCAGCCTTACTTCCAGA---------------------------GTATTTGCCACTTCTGTCAGACTTTGACAAGGTACAGGAATATGCTTGGGGTGCTGCTGCTCTTGCTCATCTCT
	chi		CAGGGACTGCAGGGGCAGCCATGTGAAGCTCTCTTGGCTGCAATCCAAGTTTAGCCGGATCCCGGAACGCCCCACCAATGATCAGATCATGTATGGCACCAGGGCATATCTCCTGTTCTTGATTGGATCAGCCTTACTTCCAGAGAGGGACAGGGGCTATGTCTCACCAAAGTATTTGCCACTTCTGTCAGACTTTGACAAGGTACAGGAATATGCTTGGGGTGCTGCTGCTCTTGCTCATCTCT
	144:AGAGGGACAGGGGCTATGTCTCACCAAA>A	6	CAGGGACTGCAGGGGCAGCCATGTGAAGCTCTCTTGGCTGCAATCCAAGTTTAGCCGGATCCCGGAACGCCCCACCAATGATCAGATCATGTATGGCACCAGGGCATATCTCCTGTTCTTGATTGGATCAGCCTTACTTCCAGA---------------------------GTATTTGCCACTTCTGTCAGACTTTGACAAGGTACAGGAATATGCTTGGGGTGCTGCTGCTCTTGCTCATCTCT
	wt	5	wt
	145:GAG>G	4	CAGGGACTGCAGGGGCAGCCATGTGAAGCTCTCTTGGCTGCAATCCAAGTTTAGCCGGATCCCGGAACGCCCCACCAATGATCAGATCATGTATGGCACCAGGGCATATCTCCTGTTCTTGATTGGATCAGCCTTACTTCCAGAG--GGACAGGGGCTATGTCTCACCAAAGTATTTGCCACTTCTGTCAGACTTTGACAAGGTACAGGAATATGCTTGGGGTGCTGCTGCTCTTGCTCATCTCT
	hom		CAGGGACTGCAGGGGCAGCCATGTGAAGCTCTCTTGGCTGCAATCCAAGTTTAGCCGGATCCCGGAACGCCCCACCAATGATCAGATCATGTATGGCACCAGGGCATATCTCCTGTTCTTGATTGGATCAGCCTTACTTCCAGAGAGGGACAGGGGCTATGTCTCACCAAAGTATTTGCCACTTCTGTCAGACTTTGACAAGGTACAGGAATATGCTTGGGGTGCTGCTGCTCTTGCTCATCTCT
	144:AGAGGGACAGGGGCTATGTCTCACCAAA>A	3	CAGGGACTGCAGGGGCAGCCATGTGAAGCTCTCTTGGCTGCAATCCAAGTTTAGCCGGATCCCGGAACGCCCCACCAATGATCAGATCATGTATGGCACCAGGGCATATCTCCTGTTCTTGATTGGATCAGCCTTACTTCCAGA---------------------------GTATTTGCCACTTCTGTCAGACTTTGACAAGGTACAGGAATATGCTTGGGGTGCTGCTGCTCTTGCTCATCTCT
	hom		CAGGGACTGCAGGGGCAGCCATGTGAAGCTCTCTTGGCTGCAATCCAAGTTTAGCCGGATCCCGGAACGCCCCACCAATGATCAGATCATGTATGGCACCAGGGCATATCTCCTGTTCTTGATTGGATCAGCCTTACTTCCAGAGAGGGACAGGGGCTATGTCTCACCAAAGTATTTGCCACTTCTGTCAGACTTTGACAAGGTACAGGAATATGCTTGGGGTGCTGCTGCTCTTGCTCATCTCT
	144:AGAGGGACAGGGGCTATGTCTCACCAAA>A	3	CAGGGACTGCAGGGGCAGCCATGTGAAGCTCTCTTGGCTGCAATCCAAGTTTAGCCGGATCCCGGAACGCCCCACCAATGATCAGATCATGTATGGCACCAGGGCATATCTCCTGTTCTTGATTGGATCAGCCTTACTTCCAGA---------------------------GTATTTGCCACTTCTGTCAGACTTTGACAAGGTACAGGAATATGCTTGGGGTGCTGCTGCTCTTGCTCATCTCT
	het		CAGGGACTGCAGGGGCAGCCATGTGAAGCTCTCTTGGCTGCAATCCAAGTTTAGCCGGATCCCGGAACGCCCCACCAATGATCAGATCATGTATGGCACCAGGGCATATCTCCTGTTCTTGATTGGATCAGCCTTACTTCCAGAGAGGGACAGGGGCTATGTCTCACCAAAGTATTTGCCACTTCTGTCAGACTTTGACAAGGTACAGGAATATGCTTGGGGTGCTGCTGCTCTTGCTCATCTCT
	144:AGAGGGACAGGGGCTATGTCTCACCAAA>A	10	CAGGGACTGCAGGGGCAGCCATGTGAAGCTCTCTTGGCTGCAATCCAAGTTTAGCCGGATCCCGGAACGCCCCACCAATGATCAGATCATGTATGGCACCAGGGCATATCTCCTGTTCTTGATTGGATCAGCCTTACTTCCAGA---------------------------GTATTTGCCACTTCTGTCAGACTTTGACAAGGTACAGGAATATGCTTGGGGTGCTGCTGCTCTTGCTCATCTCT
	wt	6	wt
	het		CAGGGACTGCAGGGGCAGCCATGTGAAGCTCTCTTGGCTGCAATCCAAGTTTAGCCGGATCCCGGAACGCCCCACCAATGATCAGATCATGTATGGCACCAGGGCATATCTCCTGTTCTTGATTGGATCAGCCTTACTTCCAGAGAGGGACAGGGGCTATGTCTCACCAAAGTATTTGCCACTTCTGTCAGACTTTGACAAGGTACAGGAATATGCTTGGGGTGCTGCTGCTCTTGCTCATCTCT
	144:AGAGGGACAGGGGCTATGTCTCACCAAA>A	17	CAGGGACTGCAGGGGCAGCCATGTGAAGCTCTCTTGGCTGCAATCCAAGTTTAGCCGGATCCCGGAACGCCCCACCAATGATCAGATCATGTATGGCACCAGGGCATATCTCCTGTTCTTGATTGGATCAGCCTTACTTCCAGA---------------------------GTATTTGCCACTTCTGTCAGACTTTGACAAGGTACAGGAATATGCTTGGGGTGCTGCTGCTCTTGCTCATCTCT
	wt	8	wt
	het		CAGGGACTGCAGGGGCAGCCATGTGAAGCTCTCTTGGCTGCAATCCAAGTTTAGCCGGATCCCGGAACGCCCCACCAATGATCAGATCATGTATGGCACCAGGGCATATCTCCTGTTCTTGATTGGATCAGCCTTACTTCCAGAGAGGGACAGGGGCTATGTCTCACCAAAGTATTTGCCACTTCTGTCAGACTTTGACAAGGTACAGGAATATGCTTGGGGTGCTGCTGCTCTTGCTCATCTCT
	144:AGAGGGACAGGGGCTATGTCTCACCAAA>A	17	CAGGGACTGCAGGGGCAGCCATGTGAAGCTCTCTTGGCTGCAATCCAAGTTTAGCCGGATCCCGGAACGCCCCACCAATGATCAGATCATGTATGGCACCAGGGCATATCTCCTGTTCTTGATTGGATCAGCCTTACTTCCAGA---------------------------GTATTTGCCACTTCTGTCAGACTTTGACAAGGTACAGGAATATGCTTGGGGTGCTGCTGCTCTTGCTCATCTCT
	wt	10	wt
	bia		CAGGGACTGCAGGGGCAGCCATGTGAAGCTCTCTTGGCTGCAATCCAAGTTTAGCCGGATCCCGGAACGCCCCACCAATGATCAGATCATGTATGGCACCAGGGCATATCTCCTGTTCTTGATTGGATCAGCCTTACTTCCAGAGAGGGACAGGGGCTATGTCTCACCAAAGTATTTGCCACTTCTGTCAGACTTTGACAAGGTACAGGAATATGCTTGGGGTGCTGCTGCTCTTGCTCATCTCT
	144:AGAGGGACAGGGGCTATGTCTCACCAAA>A	5	CAGGGACTGCAGGGGCAGCCATGTGAAGCTCTCTTGGCTGCAATCCAAGTTTAGCCGGATCCCGGAACGCCCCACCAATGATCAGATCATGTATGGCACCAGGGCATATCTCCTGTTCTTGATTGGATCAGCCTTACTTCCAGA---------------------------GTATTTGCCACTTCTGTCAGACTTTGACAAGGTACAGGAATATGCTTGGGGTGCTGCTGCTCTTGCTCATCTCT
	145:GAG>G	3	CAGGGACTGCAGGGGCAGCCATGTGAAGCTCTCTTGGCTGCAATCCAAGTTTAGCCGGATCCCGGAACGCCCCACCAATGATCAGATCATGTATGGCACCAGGGCATATCTCCTGTTCTTGATTGGATCAGCCTTACTTCCAGAG--GGACAGGGGCTATGTCTCACCAAAGTATTTGCCACTTCTGTCAGACTTTGACAAGGTACAGGAATATGCTTGGGGTGCTGCTGCTCTTGCTCATCTCT
	het		CAGGGACTGCAGGGGCAGCCATGTGAAGCTCTCTTGGCTGCAATCCAAGTTTAGCCGGATCCCGGAACGCCCCACCAATGATCAGATCATGTATGGCACCAGGGCATATCTCCTGTTCTTGATTGGATCAGCCTTACTTCCAGAGAGGGACAGGGGCTATGTCTCACCAAAGTATTTGCCACTTCTGTCAGACTTTGACAAGGTACAGGAATATGCTTGGGGTGCTGCTGCTCTTGCTCATCTCT
	wt	5	wt
	144:AGAGGGACAGGGGCTATGTCTCACCAAA>A	4	CAGGGACTGCAGGGGCAGCCATGTGAAGCTCTCTTGGCTGCAATCCAAGTTTAGCCGGATCCCGGAACGCCCCACCAATGATCAGATCATGTATGGCACCAGGGCATATCTCCTGTTCTTGATTGGATCAGCCTTACTTCCAGA---------------------------GTATTTGCCACTTCTGTCAGACTTTGACAAGGTACAGGAATATGCTTGGGGTGCTGCTGCTCTTGCTCATCTCT
	hom		CAGGGACTGCAGGGGCAGCCATGTGAAGCTCTCTTGGCTGCAATCCAAGTTTAGCCGGATCCCGGAACGCCCCACCAATGATCAGATCATGTATGGCACCAGGGCATATCTCCTGTTCTTGATTGGATCAGCCTTACTTCCAGAGAGGGACAGGGGCTATGTCTCACCAAAGTATTTGCCACTTCTGTCAGACTTTGACAAGGTACAGGAATATGCTTGGGGTGCTGCTGCTCTTGCTCATCTCT
	144:AGAGGGACAGGGGCTATGTCTCACCAAA>A	3	CAGGGACTGCAGGGGCAGCCATGTGAAGCTCTCTTGGCTGCAATCCAAGTTTAGCCGGATCCCGGAACGCCCCACCAATGATCAGATCATGTATGGCACCAGGGCATATCTCCTGTTCTTGATTGGATCAGCCTTACTTCCAGA---------------------------GTATTTGCCACTTCTGTCAGACTTTGACAAGGTACAGGAATATGCTTGGGGTGCTGCTGCTCTTGCTCATCTCT
	wt		CAGGGACTGCAGGGGCAGCCATGTGAAGCTCTCTTGGCTGCAATCCAAGTTTAGCCGGATCCCGGAACGCCCCACCAATGATCAGATCATGTATGGCACCAGGGCATATCTCCTGTTCTTGATTGGATCAGCCTTACTTCCAGAGAGGGACAGGGGCTATGTCTCACCAAAGTATTTGCCACTTCTGTCAGACTTTGACAAGGTACAGGAATATGCTTGGGGTGCTGCTGCTCTTGCTCATCTCT
	wt	8	wt
	hom		CAGGGACTGCAGGGGCAGCCATGTGAAGCTCTCTTGGCTGCAATCCAAGTTTAGCCGGATCCCGGAACGCCCCACCAATGATCAGATCATGTATGGCACCAGGGCATATCTCCTGTTCTTGATTGGATCAGCCTTACTTCCAGAGAGGGACAGGGGCTATGTCTCACCAAAGTATTTGCCACTTCTGTCAGACTTTGACAAGGTACAGGAATATGCTTGGGGTGCTGCTGCTCTTGCTCATCTCT
	144:AGAGGGACAGGGGCTATGTCTCACCAAA>A	7	CAGGGACTGCAGGGGCAGCCATGTGAAGCTCTCTTGGCTGCAATCCAAGTTTAGCCGGATCCCGGAACGCCCCACCAATGATCAGATCATGTATGGCACCAGGGCATATCTCCTGTTCTTGATTGGATCAGCCTTACTTCCAGA---------------------------GTATTTGCCACTTCTGTCAGACTTTGACAAGGTACAGGAATATGCTTGGGGTGCTGCTGCTCTTGCTCATCTCT
	hom		CAGGGACTGCAGGGGCAGCCATGTGAAGCTCTCTTGGCTGCAATCCAAGTTTAGCCGGATCCCGGAACGCCCCACCAATGATCAGATCATGTATGGCACCAGGGCATATCTCCTGTTCTTGATTGGATCAGCCTTACTTCCAGAGAGGGACAGGGGCTATGTCTCACCAAAGTATTTGCCACTTCTGTCAGACTTTGACAAGGTACAGGAATATGCTTGGGGTGCTGCTGCTCTTGCTCATCTCT
	144:AGAGGGACAGGGGCTATGTCTCACCAAA>A	29	CAGGGACTGCAGGGGCAGCCATGTGAAGCTCTCTTGGCTGCAATCCAAGTTTAGCCGGATCCCGGAACGCCCCACCAATGATCAGATCATGTATGGCACCAGGGCATATCTCCTGTTCTTGATTGGATCAGCCTTACTTCCAGA---------------------------GTATTTGCCACTTCTGTCAGACTTTGACAAGGTACAGGAATATGCTTGGGGTGCTGCTGCTCTTGCTCATCTCT
	hom		CAGGGACTGCAGGGGCAGCCATGTGAAGCTCTCTTGGCTGCAATCCAAGTTTAGCCGGATCCCGGAACGCCCCACCAATGATCAGATCATGTATGGCACCAGGGCATATCTCCTGTTCTTGATTGGATCAGCCTTACTTCCAGAGAGGGACAGGGGCTATGTCTCACCAAAGTATTTGCCACTTCTGTCAGACTTTGACAAGGTACAGGAATATGCTTGGGGTGCTGCTGCTCTTGCTCATCTCT
	144:AGAGGGACAGGGGCTATGTCTCACCAAA>A	3	CAGGGACTGCAGGGGCAGCCATGTGAAGCTCTCTTGGCTGCAATCCAAGTTTAGCCGGATCCCGGAACGCCCCACCAATGATCAGATCATGTATGGCACCAGGGCATATCTCCTGTTCTTGATTGGATCAGCCTTACTTCCAGA---------------------------GTATTTGCCACTTCTGTCAGACTTTGACAAGGTACAGGAATATGCTTGGGGTGCTGCTGCTCTTGCTCATCTCT
Plate 15	het		CAGGGACTGCAGGGGCAGCCATGTGAAGCTCTCTTGGCTGCAATCCAAGTTTAGCCGGATCCCGGAACGCCCCACCAATGATCAGATCATGTATGGCACCAGGGCATATCTCCTGTTCTTGATTGGATCAGCCTTACTTCCAGAGAGGGACAGGGGCTATGTCTCACCAAAGTATTTGCCACTTCTGTCAGACTTTGACAAGGTACAGGAATATGCTTGGGGTGCTGCTGCTCTTGCTCATCTCT
	144:AGAGGGACAGGGGCTATGTCTCACCAAA>A	14	CAGGGACTGCAGGGGCAGCCATGTGAAGCTCTCTTGGCTGCAATCCAAGTTTAGCCGGATCCCGGAACGCCCCACCAATGATCAGATCATGTATGGCACCAGGGCATATCTCCTGTTCTTGATTGGATCAGCCTTACTTCCAGA---------------------------GTATTTGCCACTTCTGTCAGACTTTGACAAGGTACAGGAATATGCTTGGGGTGCTGCTGCTCTTGCTCATCTCT
	wt	10	wt
	hom		CAGGGACTGCAGGGGCAGCCATGTGAAGCTCTCTTGGCTGCAATCCAAGTTTAGCCGGATCCCGGAACGCCCCACCAATGATCAGATCATGTATGGCACCAGGGCATATCTCCTGTTCTTGATTGGATCAGCCTTACTTCCAGAGAGGGACAGGGGCTATGTCTCACCAAAGTATTTGCCACTTCTGTCAGACTTTGACAAGGTACAGGAATATGCTTGGGGTGCTGCTGCTCTTGCTCATCTCT
	144:AGAGGGACAGGGGCTATGTCTCACCAAA>A	10	CAGGGACTGCAGGGGCAGCCATGTGAAGCTCTCTTGGCTGCAATCCAAGTTTAGCCGGATCCCGGAACGCCCCACCAATGATCAGATCATGTATGGCACCAGGGCATATCTCCTGTTCTTGATTGGATCAGCCTTACTTCCAGA---------------------------GTATTTGCCACTTCTGTCAGACTTTGACAAGGTACAGGAATATGCTTGGGGTGCTGCTGCTCTTGCTCATCTCT
	chi		CAGGGACTGCAGGGGCAGCCATGTGAAGCTCTCTTGGCTGCAATCCAAGTTTAGCCGGATCCCGGAACGCCCCACCAATGATCAGATCATGTATGGCACCAGGGCATATCTCCTGTTCTTGATTGGATCAGCCTTACTTCCAGAG-AGGGACAGGGGCTATGTCTCACCAAAGTATTTGCCACTTCTGTCAGACTTTGACAAGGTACAGGAATATGCTTGGGGTGCTGCTGCTCTTGCTCATCTCT
	144:AGAGGGACAGGGGCTATGTCTCACCAAA>A	5	CAGGGACTGCAGGGGCAGCCATGTGAAGCTCTCTTGGCTGCAATCCAAGTTTAGCCGGATCCCGGAACGCCCCACCAATGATCAGATCATGTATGGCACCAGGGCATATCTCCTGTTCTTGATTGGATCAGCCTTACTTCCAGA----------------------------GTATTTGCCACTTCTGTCAGACTTTGACAAGGTACAGGAATATGCTTGGGGTGCTGCTGCTCTTGCTCATCTCT
	wt	5	wt
	145:G>GT	3	CAGGGACTGCAGGGGCAGCCATGTGAAGCTCTCTTGGCTGCAATCCAAGTTTAGCCGGATCCCGGAACGCCCCACCAATGATCAGATCATGTATGGCACCAGGGCATATCTCCTGTTCTTGATTGGATCAGCCTTACTTCCAGAGTAGGGACAGGGGCTATGTCTCACCAAAGTATTTGCCACTTCTGTCAGACTTTGACAAGGTACAGGAATATGCTTGGGGTGCTGCTGCTCTTGCTCATCTCT
	hom		CAGGGACTGCAGGGGCAGCCATGTGAAGCTCTCTTGGCTGCAATCCAAGTTTAGCCGGATCCCGGAACGCCCCACCAATGATCAGATCATGTATGGCACCAGGGCATATCTCCTGTTCTTGATTGGATCAGCCTTACTTCCAGAGAGGGACAGGGGCTATGTCTCACCAAAGTATTTGCCACTTCTGTCAGACTTTGACAAGGTACAGGAATATGCTTGGGGTGCTGCTGCTCTTGCTCATCTCT
	144:AGAGGGACAGGGGCTATGTCTCACCAAA>A	8	CAGGGACTGCAGGGGCAGCCATGTGAAGCTCTCTTGGCTGCAATCCAAGTTTAGCCGGATCCCGGAACGCCCCACCAATGATCAGATCATGTATGGCACCAGGGCATATCTCCTGTTCTTGATTGGATCAGCCTTACTTCCAGA---------------------------GTATTTGCCACTTCTGTCAGACTTTGACAAGGTACAGGAATATGCTTGGGGTGCTGCTGCTCTTGCTCATCTCT
	het		CAGGGACTGCAGGGGCAGCCATGTGAAGCTCTCTTGGCTGCAATCCAAGTTTAGCCGGATCCCGGAACGCCCCACCAATGATCAGATCATGTATGGCACCAGGGCATATCTCCTGTTCTTGATTGGATCAGCCTTACTTCCAGAGAGGGACAGGGGCTATGTCTCACCAAAGTATTTGCCACTTCTGTCAGACTTTGACAAGGTACAGGAATATGCTTGGGGTGCTGCTGCTCTTGCTCATCTCT
	144:AGAGGGACAGGGGCTATGTCTCACCAAA>A	12	CAGGGACTGCAGGGGCAGCCATGTGAAGCTCTCTTGGCTGCAATCCAAGTTTAGCCGGATCCCGGAACGCCCCACCAATGATCAGATCATGTATGGCACCAGGGCATATCTCCTGTTCTTGATTGGATCAGCCTTACTTCCAGA---------------------------GTATTTGCCACTTCTGTCAGACTTTGACAAGGTACAGGAATATGCTTGGGGTGCTGCTGCTCTTGCTCATCTCT
	wt	6	wt
	hom		CAGGGACTGCAGGGGCAGCCATGTGAAGCTCTCTTGGCTGCAATCCAAGTTTAGCCGGATCCCGGAACGCCCCACCAATGATCAGATCATGTATGGCACCAGGGCATATCTCCTGTTCTTGATTGGATCAGCCTTACTTCCAGAGAGGGACAGGGGCTATGTCTCACCAAAGTATTTGCCACTTCTGTCAGACTTTGACAAGGTACAGGAATATGCTTGGGGTGCTGCTGCTCTTGCTCATCTCT
	144:AGAGGGACAGGGGCTATGTCTCACCAAA>A	317	CAGGGACTGCAGGGGCAGCCATGTGAAGCTCTCTTGGCTGCAATCCAAGTTTAGCCGGATCCCGGAACGCCCCACCAATGATCAGATCATGTATGGCACCAGGGCATATCTCCTGTTCTTGATTGGATCAGCCTTACTTCCAGA---------------------------GTATTTGCCACTTCTGTCAGACTTTGACAAGGTACAGGAATATGCTTGGGGTGCTGCTGCTCTTGCTCATCTCT
	het		CAGGGACTGCAGGGGCAGCCATGTGAAGCTCTCTTGGCTGCAATCCAAGTTTAGCCGGATCCCGGAACGCCCCACCAATGATCAGATCATGTATGGCACCAGGGCATATCTCCTGTTCTTGATTGGATCAGCCTTACTTCCAGAGAGGGACAGGGGCTATGTCTCACCAAAGTATTTGCCACTTCTGTCAGACTTTGACAAGGTACAGGAATATGCTTGGGGTGCTGCTGCTCTTGCTCATCTCT
	144:AGAGGGACAGGGGCTATGTCTCACCAAA>A	61	CAGGGACTGCAGGGGCAGCCATGTGAAGCTCTCTTGGCTGCAATCCAAGTTTAGCCGGATCCCGGAACGCCCCACCAATGATCAGATCATGTATGGCACCAGGGCATATCTCCTGTTCTTGATTGGATCAGCCTTACTTCCAGA---------------------------GTATTTGCCACTTCTGTCAGACTTTGACAAGGTACAGGAATATGCTTGGGGTGCTGCTGCTCTTGCTCATCTCT
	wt	33	wt
	het		CAGGGACTGCAGGGGCAGCCATGTGAAGCTCTCTTGGCTGCAATCCAAGTTTAGCCGGATCCCGGAACGCCCCACCAATGATCAGATCATGTATGGCACCAGGGCATATCTCCTGTTCTTGATTGGATCAGCCTTACTTCCAGAGAGGGACAGGGGCTATGTCTCACCAAAGTATTTGCCACTTCTGTCAGACTTTGACAAGGTACAGGAATATGCTTGGGGTGCTGCTGCTCTTGCTCATCTCT
	144:AGAGGGACAGGGGCTATGTCTCACCAAA>A	12	CAGGGACTGCAGGGGCAGCCATGTGAAGCTCTCTTGGCTGCAATCCAAGTTTAGCCGGATCCCGGAACGCCCCACCAATGATCAGATCATGTATGGCACCAGGGCATATCTCCTGTTCTTGATTGGATCAGCCTTACTTCCAGA---------------------------GTATTTGCCACTTCTGTCAGACTTTGACAAGGTACAGGAATATGCTTGGGGTGCTGCTGCTCTTGCTCATCTCT
	wt	10	wt
	het		CAGGGACTGCAGGGGCAGCCATGTGAAGCTCTCTTGGCTGCAATCCAAGTTTAGCCGGATCCCGGAACGCCCCACCAATGATCAGATCATGTATGGCACCAGGGCATATCTCCTGTTCTTGATTGGATCAGCCTTACTTCCAGAGAGGGACAGGGGCTATGTCTCACCAAAGTATTTGCCACTTCTGTCAGACTTTGACAAGGTACAGGAATATGCTTGGGGTGCTGCTGCTCTTGCTCATCTCT
	144:AGAGGGACAGGGGCTATGTCTCACCAAA>A	36	CAGGGACTGCAGGGGCAGCCATGTGAAGCTCTCTTGGCTGCAATCCAAGTTTAGCCGGATCCCGGAACGCCCCACCAATGATCAGATCATGTATGGCACCAGGGCATATCTCCTGTTCTTGATTGGATCAGCCTTACTTCCAGA---------------------------GTATTTGCCACTTCTGTCAGACTTTGACAAGGTACAGGAATATGCTTGGGGTGCTGCTGCTCTTGCTCATCTCT
	wt	22	wt
	het		CAGGGACTGCAGGGGCAGCCATGTGAAGCTCTCTTGGCTGCAATCCAAGTTTAGCCGGATCCCGGAACGCCCCACCAATGATCAGATCATGTATGGCACCAGGGCATATCTCCTGTTCTTGATTGGATCAGCCTTACTTCCAGAGAGGGACAGGGGCTATGTCTCACCAAAGTATTTGCCACTTCTGTCAGACTTTGACAAGGTACAGGAATATGCTTGGGGTGCTGCTGCTCTTGCTCATCTCT
	144:AGAGGGACAGGGGCTATGTCTCACCAAA>A	11	CAGGGACTGCAGGGGCAGCCATGTGAAGCTCTCTTGGCTGCAATCCAAGTTTAGCCGGATCCCGGAACGCCCCACCAATGATCAGATCATGTATGGCACCAGGGCATATCTCCTGTTCTTGATTGGATCAGCCTTACTTCCAGA---------------------------GTATTTGCCACTTCTGTCAGACTTTGACAAGGTACAGGAATATGCTTGGGGTGCTGCTGCTCTTGCTCATCTCT
	wt	10	wt
	hom		CAGGGACTGCAGGGGCAGCCATGTGAAGCTCTCTTGGCTGCAATCCAAGTTTAGCCGGATCCCGGAACGCCCCACCAATGATCAGATCATGTATGGCACCAGGGCATATCTCCTGTTCTTGATTGGATCAGCCTTACTTCCAGAGAGGGACAGGGGCTATGTCTCACCAAAGTATTTGCCACTTCTGTCAGACTTTGACAAGGTACAGGAATATGCTTGGGGTGCTGCTGCTCTTGCTCATCTCT
	144:AGAGGGACAGGGGCTATGTCTCACCAAA>A	6	CAGGGACTGCAGGGGCAGCCATGTGAAGCTCTCTTGGCTGCAATCCAAGTTTAGCCGGATCCCGGAACGCCCCACCAATGATCAGATCATGTATGGCACCAGGGCATATCTCCTGTTCTTGATTGGATCAGCCTTACTTCCAGA---------------------------GTATTTGCCACTTCTGTCAGACTTTGACAAGGTACAGGAATATGCTTGGGGTGCTGCTGCTCTTGCTCATCTCT
	hom		CAGGGACTGCAGGGGCAGCCATGTGAAGCTCTCTTGGCTGCAATCCAAGTTTAGCCGGATCCCGGAACGCCCCACCAATGATCAGATCATGTATGGCACCAGGGCATATCTCCTGTTCTTGATTGGATCAGCCTTACTTCCAGAGAGGGACAGGGGCTATGTCTCACCAAAGTATTTGCCACTTCTGTCAGACTTTGACAAGGTACAGGAATATGCTTGGGGTGCTGCTGCTCTTGCTCATCTCT
	144:AGAGGGACAGGGGCTATGTCTCACCAAA>A	3	CAGGGACTGCAGGGGCAGCCATGTGAAGCTCTCTTGGCTGCAATCCAAGTTTAGCCGGATCCCGGAACGCCCCACCAATGATCAGATCATGTATGGCACCAGGGCATATCTCCTGTTCTTGATTGGATCAGCCTTACTTCCAGA---------------------------GTATTTGCCACTTCTGTCAGACTTTGACAAGGTACAGGAATATGCTTGGGGTGCTGCTGCTCTTGCTCATCTCT
	het		CAGGGACTGCAGGGGCAGCCATGTGAAGCTCTCTTGGCTGCAATCCAAGTTTAGCCGGATCCCGGAACGCCCCACCAATGATCAGATCATGTATGGCACCAGGGCATATCTCCTGTTCTTGATTGGATCAGCCTTACTTCCAGAGAGGGACAGGGGCTATGTCTCACCAAAGTATTTGCCACTTCTGTCAGACTTTGACAAGGTACAGGAATATGCTTGGGGTGCTGCTGCTCTTGCTCATCTCT
	wt	7	wt
	144:AGAGGGACAGGGGCTATGTCTCACCAAA>A	5	CAGGGACTGCAGGGGCAGCCATGTGAAGCTCTCTTGGCTGCAATCCAAGTTTAGCCGGATCCCGGAACGCCCCACCAATGATCAGATCATGTATGGCACCAGGGCATATCTCCTGTTCTTGATTGGATCAGCCTTACTTCCAGA---------------------------GTATTTGCCACTTCTGTCAGACTTTGACAAGGTACAGGAATATGCTTGGGGTGCTGCTGCTCTTGCTCATCTCT
	hom		CAGGGACTGCAGGGGCAGCCATGTGAAGCTCTCTTGGCTGCAATCCAAGTTTAGCCGGATCCCGGAACGCCCCACCAATGATCAGATCATGTATGGCACCAGGGCATATCTCCTGTTCTTGATTGGATCAGCCTTACTTCCAGAGAGGGACAGGGGCTATGTCTCACCAAAGTATTTGCCACTTCTGTCAGACTTTGACAAGGTACAGGAATATGCTTGGGGTGCTGCTGCTCTTGCTCATCTCT
	144:AGAGGGACAGGGGCTATGTCTCACCAAA>A	3	CAGGGACTGCAGGGGCAGCCATGTGAAGCTCTCTTGGCTGCAATCCAAGTTTAGCCGGATCCCGGAACGCCCCACCAATGATCAGATCATGTATGGCACCAGGGCATATCTCCTGTTCTTGATTGGATCAGCCTTACTTCCAGA---------------------------GTATTTGCCACTTCTGTCAGACTTTGACAAGGTACAGGAATATGCTTGGGGTGCTGCTGCTCTTGCTCATCTCT
	hom		CAGGGACTGCAGGGGCAGCCATGTGAAGCTCTCTTGGCTGCAATCCAAGTTTAGCCGGATCCCGGAACGCCCCACCAATGATCAGATCATGTATGGCACCAGGGCATATCTCCTGTTCTTGATTGGATCAGCCTTACTTCCAGAG-AGGGACAGGGGCTATGTCTCACCAAAGTATTTGCCACTTCTGTCAGACTTTGACAAGGTACAGGAATATGCTTGGGGTGCTGCTGCTCTTGCTCATCTCT
	145:G>GT	3	CAGGGACTGCAGGGGCAGCCATGTGAAGCTCTCTTGGCTGCAATCCAAGTTTAGCCGGATCCCGGAACGCCCCACCAATGATCAGATCATGTATGGCACCAGGGCATATCTCCTGTTCTTGATTGGATCAGCCTTACTTCCAGAGTAGGGACAGGGGCTATGTCTCACCAAAGTATTTGCCACTTCTGTCAGACTTTGACAAGGTACAGGAATATGCTTGGGGTGCTGCTGCTCTTGCTCATCTCT
	hom		CAGGGACTGCAGGGGCAGCCATGTGAAGCTCTCTTGGCTGCAATCCAAGTTTAGCCGGATCCCGGAACGCCCCACCAATGATCAGATCATGTATGGCACCAGGGCATATCTCCTGTTCTTGATTGGATCAGCCTTACTTCCAGAGAGGGACAGGGGCTATGTCTCACCAAAGTATTTGCCACTTCTGTCAGACTTTGACAAGGTACAGGAATATGCTTGGGGTGCTGCTGCTCTTGCTCATCTCT
	145:GAG>G	3	CAGGGACTGCAGGGGCAGCCATGTGAAGCTCTCTTGGCTGCAATCCAAGTTTAGCCGGATCCCGGAACGCCCCACCAATGATCAGATCATGTATGGCACCAGGGCATATCTCCTGTTCTTGATTGGATCAGCCTTACTTCCAGAG--GGACAGGGGCTATGTCTCACCAAAGTATTTGCCACTTCTGTCAGACTTTGACAAGGTACAGGAATATGCTTGGGGTGCTGCTGCTCTTGCTCATCTCT
	hom		CAGGGACTGCAGGGGCAGCCATGTGAAGCTCTCTTGGCTGCAATCCAAGTTTAGCCGGATCCCGGAACGCCCCACCAATGATCAGATCATGTATGGCACCAGGGCATATCTCCTGTTCTTGATTGGATCAGCCTTACTTCCAGAGAGGGACAGGGGCTATGTCTCACCAAAGTATTTGCCACTTCTGTCAGACTTTGACAAGGTACAGGAATATGCTTGGGGTGCTGCTGCTCTTGCTCATCTCT
	144:AGAGGGACAGGGGCTATGTCTCACCAAA>A	3	CAGGGACTGCAGGGGCAGCCATGTGAAGCTCTCTTGGCTGCAATCCAAGTTTAGCCGGATCCCGGAACGCCCCACCAATGATCAGATCATGTATGGCACCAGGGCATATCTCCTGTTCTTGATTGGATCAGCCTTACTTCCAGA---------------------------GTATTTGCCACTTCTGTCAGACTTTGACAAGGTACAGGAATATGCTTGGGGTGCTGCTGCTCTTGCTCATCTCT
	bia		CAGGGACTGCAGGGGCAGCCATGTGAAGCTCTCTTGGCTGCAATCCAAGTTTAGCCGGATCCCGGAACGCCCCACCAATGATCAGATCATGTATGGCACCAGGGCATATCTCCTGTTCTTGATTGGATCAGCCTTACTTCCAGAG-AGGGACAGGGGCTATGTCTCACCAAAGTATTTGCCACTTCTGTCAGACTTTGACAAGGTACAGGAATATGCTTGGGGTGCTGCTGCTCTTGCTCATCTCT
	144:AGAGGGACAGGGGCTATGTCTCACCAAA>A	13	CAGGGACTGCAGGGGCAGCCATGTGAAGCTCTCTTGGCTGCAATCCAAGTTTAGCCGGATCCCGGAACGCCCCACCAATGATCAGATCATGTATGGCACCAGGGCATATCTCCTGTTCTTGATTGGATCAGCCTTACTTCCAGA----------------------------GTATTTGCCACTTCTGTCAGACTTTGACAAGGTACAGGAATATGCTTGGGGTGCTGCTGCTCTTGCTCATCTCT
	145:G>GT	7	CAGGGACTGCAGGGGCAGCCATGTGAAGCTCTCTTGGCTGCAATCCAAGTTTAGCCGGATCCCGGAACGCCCCACCAATGATCAGATCATGTATGGCACCAGGGCATATCTCCTGTTCTTGATTGGATCAGCCTTACTTCCAGAGTAGGGACAGGGGCTATGTCTCACCAAAGTATTTGCCACTTCTGTCAGACTTTGACAAGGTACAGGAATATGCTTGGGGTGCTGCTGCTCTTGCTCATCTCT
	het		CAGGGACTGCAGGGGCAGCCATGTGAAGCTCTCTTGGCTGCAATCCAAGTTTAGCCGGATCCCGGAACGCCCCACCAATGATCAGATCATGTATGGCACCAGGGCATATCTCCTGTTCTTGATTGGATCAGCCTTACTTCCAGAGAGGGACAGGGGCTATGTCTCACCAAAGTATTTGCCACTTCTGTCAGACTTTGACAAGGTACAGGAATATGCTTGGGGTGCTGCTGCTCTTGCTCATCTCT
	144:AGAGGGACAGGGGCTATGTCTCACCAAA>A	7	CAGGGACTGCAGGGGCAGCCATGTGAAGCTCTCTTGGCTGCAATCCAAGTTTAGCCGGATCCCGGAACGCCCCACCAATGATCAGATCATGTATGGCACCAGGGCATATCTCCTGTTCTTGATTGGATCAGCCTTACTTCCAGA---------------------------GTATTTGCCACTTCTGTCAGACTTTGACAAGGTACAGGAATATGCTTGGGGTGCTGCTGCTCTTGCTCATCTCT
	wt	4	wt
	chi		CAGGGACTGCAGGGGCAGCCATGTGAAGCTCTCTTGGCTGCAATCCAAGTTTAGCCGGATCCCGGAACGCCCCACCAATGATCAGATCATGTATGGCACCAGGGCATATCTCCTGTTCTTGATTGGATCAGCCTTACTTCCAGAGAGGGACAGGGGCTATGTCTCACCAAAGTATTTGCCACTTCTGTCAGACTTTGACAAGGTACAGGAATATGCTTGGGGTGCTGCTGCTCTTGCTCATCTCT
	wt	7	wt
	144:AGAGGGACAGGGGCTATGTCTCACCAAA>A	6	CAGGGACTGCAGGGGCAGCCATGTGAAGCTCTCTTGGCTGCAATCCAAGTTTAGCCGGATCCCGGAACGCCCCACCAATGATCAGATCATGTATGGCACCAGGGCATATCTCCTGTTCTTGATTGGATCAGCCTTACTTCCAGA---------------------------GTATTTGCCACTTCTGTCAGACTTTGACAAGGTACAGGAATATGCTTGGGGTGCTGCTGCTCTTGCTCATCTCT
	145:GAG>G	5	CAGGGACTGCAGGGGCAGCCATGTGAAGCTCTCTTGGCTGCAATCCAAGTTTAGCCGGATCCCGGAACGCCCCACCAATGATCAGATCATGTATGGCACCAGGGCATATCTCCTGTTCTTGATTGGATCAGCCTTACTTCCAGAG--GGACAGGGGCTATGTCTCACCAAAGTATTTGCCACTTCTGTCAGACTTTGACAAGGTACAGGAATATGCTTGGGGTGCTGCTGCTCTTGCTCATCTCT
	chi		CAGGGACTGCAGGGGCAGCCATGTGAAGCTCTCTTGGCTGCAATCCAAGTTTAGCCGGATCCCGGAACGCCCCACCAATGATCAGATCATGTATGGCACCAGGGCATATCTCCTGTTCTTGATTGGATCAGCCTTACTTCCAGAG-AGGGACAGGGGCTATGTCTCACCAAAGTATTTGCCACTTCTGTCAGACTTTGACAAGGTACAGGAATATGCTTGGGGTGCTGCTGCTCTTGCTCATCTCT
	144:AGAGGGACAGGGGCTATGTCTCACCAAA>A	8	CAGGGACTGCAGGGGCAGCCATGTGAAGCTCTCTTGGCTGCAATCCAAGTTTAGCCGGATCCCGGAACGCCCCACCAATGATCAGATCATGTATGGCACCAGGGCATATCTCCTGTTCTTGATTGGATCAGCCTTACTTCCAGA----------------------------GTATTTGCCACTTCTGTCAGACTTTGACAAGGTACAGGAATATGCTTGGGGTGCTGCTGCTCTTGCTCATCTCT
	wt	6	wt
	145:G>GT	6	CAGGGACTGCAGGGGCAGCCATGTGAAGCTCTCTTGGCTGCAATCCAAGTTTAGCCGGATCCCGGAACGCCCCACCAATGATCAGATCATGTATGGCACCAGGGCATATCTCCTGTTCTTGATTGGATCAGCCTTACTTCCAGAGTAGGGACAGGGGCTATGTCTCACCAAAGTATTTGCCACTTCTGTCAGACTTTGACAAGGTACAGGAATATGCTTGGGGTGCTGCTGCTCTTGCTCATCTCT
	chi		CAGGGACTGCAGGGGCAGCCATGTGAAGCTCTCTTGGCTGCAATCCAAGTTTAGCCGGATCCCGGAACGCCCCACCAATGATCAGATCATGTATGGCACCAGGGCATATCTCCTGTTCTTGATTGGATCAGCCTTACTTCCAGAGAGGGACAGGGGCTATGTCTCACCAAAGTATTTGCCACTTCTGTCAGACTTTGACAAGGTACAGGAATATGCTTGGGGTGCTGCTGCTCTTGCTCATCTCT
	144:AGAGGGACAGGGGCTATGTCTCACCAAA>A	5	CAGGGACTGCAGGGGCAGCCATGTGAAGCTCTCTTGGCTGCAATCCAAGTTTAGCCGGATCCCGGAACGCCCCACCAATGATCAGATCATGTATGGCACCAGGGCATATCTCCTGTTCTTGATTGGATCAGCCTTACTTCCAGA---------------------------GTATTTGCCACTTCTGTCAGACTTTGACAAGGTACAGGAATATGCTTGGGGTGCTGCTGCTCTTGCTCATCTCT
	wt	4	wt
	145:GAG>G	3	CAGGGACTGCAGGGGCAGCCATGTGAAGCTCTCTTGGCTGCAATCCAAGTTTAGCCGGATCCCGGAACGCCCCACCAATGATCAGATCATGTATGGCACCAGGGCATATCTCCTGTTCTTGATTGGATCAGCCTTACTTCCAGAG--GGACAGGGGCTATGTCTCACCAAAGTATTTGCCACTTCTGTCAGACTTTGACAAGGTACAGGAATATGCTTGGGGTGCTGCTGCTCTTGCTCATCTCT
	bia		CAGGGACTGCAGGGGCAGCCATGTGAAGCTCTCTTGGCTGCAATCCAAGTTTAGCCGGATCCCGGAACGCCCCACCAATGATCAGATCATGTATGGCACCAGGGCATATCTCCTGTTCTTGATTGGATCAGCCTTACTTCCAGAGAGGGACAGGGGCTATGTCTCACCAAAGTATTTGCCACTTCTGTCAGACTTTGACAAGGTACAGGAATATGCTTGGGGTGCTGCTGCTCTTGCTCATCTCT
	144:AGAGGGACAGGGGCTATGTCTCACCAAA>A	21	CAGGGACTGCAGGGGCAGCCATGTGAAGCTCTCTTGGCTGCAATCCAAGTTTAGCCGGATCCCGGAACGCCCCACCAATGATCAGATCATGTATGGCACCAGGGCATATCTCCTGTTCTTGATTGGATCAGCCTTACTTCCAGA---------------------------GTATTTGCCACTTCTGTCAGACTTTGACAAGGTACAGGAATATGCTTGGGGTGCTGCTGCTCTTGCTCATCTCT
	145:GAG>G	10	CAGGGACTGCAGGGGCAGCCATGTGAAGCTCTCTTGGCTGCAATCCAAGTTTAGCCGGATCCCGGAACGCCCCACCAATGATCAGATCATGTATGGCACCAGGGCATATCTCCTGTTCTTGATTGGATCAGCCTTACTTCCAGAG--GGACAGGGGCTATGTCTCACCAAAGTATTTGCCACTTCTGTCAGACTTTGACAAGGTACAGGAATATGCTTGGGGTGCTGCTGCTCTTGCTCATCTCT
	wt		CAGGGACTGCAGGGGCAGCCATGTGAAGCTCTCTTGGCTGCAATCCAAGTTTAGCCGGATCCCGGAACGCCCCACCAATGATCAGATCATGTATGGCACCAGGGCATATCTCCTGTTCTTGATTGGATCAGCCTTACTTCCAGAGAGGGACAGGGGCTATGTCTCACCAAAGTATTTGCCACTTCTGTCAGACTTTGACAAGGTACAGGAATATGCTTGGGGTGCTGCTGCTCTTGCTCATCTCT
	wt	3	wt
	chi		CAGGGACTGCAGGGGCAGCCATGTGAAGCTCTCTTGGCTGCAATCCAAGTTTAGCCGGATCCCGGAACGCCCCACCAATGATCAGATCATGTATGGCACCAGGGCATATCTCCTGTTCTTGATTGGATCAGCCTTACTTCCAGAGAGGGACAGGGGCTATGTCTCACCAAAGTATTTGCCACTTCTGTCAGACTTTGACAAGGTACAGGAATATGCTTGGGGTGCTGCTGCTCTTGCTCATCTCT
	144:AGAGGGACAGGGGCTATGTCTCACCAAA>A	23	CAGGGACTGCAGGGGCAGCCATGTGAAGCTCTCTTGGCTGCAATCCAAGTTTAGCCGGATCCCGGAACGCCCCACCAATGATCAGATCATGTATGGCACCAGGGCATATCTCCTGTTCTTGATTGGATCAGCCTTACTTCCAGA---------------------------GTATTTGCCACTTCTGTCAGACTTTGACAAGGTACAGGAATATGCTTGGGGTGCTGCTGCTCTTGCTCATCTCT
	wt	17	wt
	145:GAG>G	14	CAGGGACTGCAGGGGCAGCCATGTGAAGCTCTCTTGGCTGCAATCCAAGTTTAGCCGGATCCCGGAACGCCCCACCAATGATCAGATCATGTATGGCACCAGGGCATATCTCCTGTTCTTGATTGGATCAGCCTTACTTCCAGAG--GGACAGGGGCTATGTCTCACCAAAGTATTTGCCACTTCTGTCAGACTTTGACAAGGTACAGGAATATGCTTGGGGTGCTGCTGCTCTTGCTCATCTCT
Plate 17	chi		CAGGGACTGCAGGGGCAGCCATGTGAAGCTCTCTTGGCTGCAATCCAAGTTTAGCCGGATCCCGGAACGCCCCACCAATGATCAGATCATGTATGGCACCAGGGCATATCTCCTGTTCTTGATTGGATCAGCCTTACTTCCAGAGAGGGACAGGGGCTATGTCTCACCAAAGTATTTGCCACTTCTGTCAGACTTTGACAAGGTACAGGAATATGCTTGGGGTGCTGCTGCTCTTGCTCATCTCT
	wt	10	wt
	144:AGAGGGACAGGGGCTATGTCTCACCAAA>A	9	CAGGGACTGCAGGGGCAGCCATGTGAAGCTCTCTTGGCTGCAATCCAAGTTTAGCCGGATCCCGGAACGCCCCACCAATGATCAGATCATGTATGGCACCAGGGCATATCTCCTGTTCTTGATTGGATCAGCCTTACTTCCAGA---------------------------GTATTTGCCACTTCTGTCAGACTTTGACAAGGTACAGGAATATGCTTGGGGTGCTGCTGCTCTTGCTCATCTCT
	145:GAG>G	7	CAGGGACTGCAGGGGCAGCCATGTGAAGCTCTCTTGGCTGCAATCCAAGTTTAGCCGGATCCCGGAACGCCCCACCAATGATCAGATCATGTATGGCACCAGGGCATATCTCCTGTTCTTGATTGGATCAGCCTTACTTCCAGAG--GGACAGGGGCTATGTCTCACCAAAGTATTTGCCACTTCTGTCAGACTTTGACAAGGTACAGGAATATGCTTGGGGTGCTGCTGCTCTTGCTCATCTCT
	hom		CAGGGACTGCAGGGGCAGCCATGTGAAGCTCTCTTGGCTGCAATCCAAGTTTAGCCGGATCCCGGAACGCCCCACCAATGATCAGATCATGTATGGCACCAGGGCATATCTCCTGTTCTTGATTGGATCAGCCTTACTTCCAGAGAGGGACAGGGGCTATGTCTCACCAAAGTATTTGCCACTTCTGTCAGACTTTGACAAGGTACAGGAATATGCTTGGGGTGCTGCTGCTCTTGCTCATCTCT
	145:GAG>G	6	CAGGGACTGCAGGGGCAGCCATGTGAAGCTCTCTTGGCTGCAATCCAAGTTTAGCCGGATCCCGGAACGCCCCACCAATGATCAGATCATGTATGGCACCAGGGCATATCTCCTGTTCTTGATTGGATCAGCCTTACTTCCAGAG--GGACAGGGGCTATGTCTCACCAAAGTATTTGCCACTTCTGTCAGACTTTGACAAGGTACAGGAATATGCTTGGGGTGCTGCTGCTCTTGCTCATCTCT
	het		CAGGGACTGCAGGGGCAGCCATGTGAAGCTCTCTTGGCTGCAATCCAAGTTTAGCCGGATCCCGGAACGCCCCACCAATGATCAGATCATGTATGGCACCAGGGCATATCTCCTGTTCTTGATTGGATCAGCCTTACTTCCAGAGAGGGACAGGGGCTATGTCTCACCAAAGTATTTGCCACTTCTGTCAGACTTTGACAAGGTACAGGAATATGCTTGGGGTGCTGCTGCTCTTGCTCATCTCT
	wt	8	wt
	144:AGAGGGACAGGGGCTATGTCTCACCAAA>A	6	CAGGGACTGCAGGGGCAGCCATGTGAAGCTCTCTTGGCTGCAATCCAAGTTTAGCCGGATCCCGGAACGCCCCACCAATGATCAGATCATGTATGGCACCAGGGCATATCTCCTGTTCTTGATTGGATCAGCCTTACTTCCAGA---------------------------GTATTTGCCACTTCTGTCAGACTTTGACAAGGTACAGGAATATGCTTGGGGTGCTGCTGCTCTTGCTCATCTCT
	wt		CAGGGACTGCAGGGGCAGCCATGTGAAGCTCTCTTGGCTGCAATCCAAGTTTAGCCGGATCCCGGAACGCCCCACCAATGATCAGATCATGTATGGCACCAGGGCATATCTCCTGTTCTTGATTGGATCAGCCTTACTTCCAGAGAGGGACAGGGGCTATGTCTCACCAAAGTATTTGCCACTTCTGTCAGACTTTGACAAGGTACAGGAATATGCTTGGGGTGCTGCTGCTCTTGCTCATCTCT
	wt	3	wt
	chi		CAGGGACTGCAGGGGCAGCCATGTGAAGCTCTCTTGGCTGCAATCCAAGTTTAGCCGGATCCCGGAACGCCCCACCAATGATCAGATCATGTATGGCACCAGGGCATATCTCCTGTTCTTGATTGGATCAGCCTTACTTCCAGAGAGGGACAGGGGCTATGTCTCACCAAAGTATTTGCCACTTCTGTCAGACTTTGACAAGGTACAGGAATATGCTTGGGGTGCTGCTGCTCTTGCTCATCTCT
	144:AGAGGGACAGGGGCTATGTCTCACCAAA>A	19	CAGGGACTGCAGGGGCAGCCATGTGAAGCTCTCTTGGCTGCAATCCAAGTTTAGCCGGATCCCGGAACGCCCCACCAATGATCAGATCATGTATGGCACCAGGGCATATCTCCTGTTCTTGATTGGATCAGCCTTACTTCCAGA---------------------------GTATTTGCCACTTCTGTCAGACTTTGACAAGGTACAGGAATATGCTTGGGGTGCTGCTGCTCTTGCTCATCTCT
	145:GAG>G	12	CAGGGACTGCAGGGGCAGCCATGTGAAGCTCTCTTGGCTGCAATCCAAGTTTAGCCGGATCCCGGAACGCCCCACCAATGATCAGATCATGTATGGCACCAGGGCATATCTCCTGTTCTTGATTGGATCAGCCTTACTTCCAGAG--GGACAGGGGCTATGTCTCACCAAAGTATTTGCCACTTCTGTCAGACTTTGACAAGGTACAGGAATATGCTTGGGGTGCTGCTGCTCTTGCTCATCTCT
	wt	12	wt
	bia		CAGGGACTGCAGGGGCAGCCATGTGAAGCTCTCTTGGCTGCAATCCAAGTTTAGCCGGATCCCGGAACGCCCCACCAATGATCAGATCATGTATGGCACCAGGGCATATCTCCTGTTCTTGATTGGATCAGCCTTACTTCCAGAGAGGGACAGGGGCTATGTCTCACCAAAGTATTTGCCACTTCTGTCAGACTTTGACAAGGTACAGGAATATGCTTGGGGTGCTGCTGCTCTTGCTCATCTCT
	145:GAG>G	6	CAGGGACTGCAGGGGCAGCCATGTGAAGCTCTCTTGGCTGCAATCCAAGTTTAGCCGGATCCCGGAACGCCCCACCAATGATCAGATCATGTATGGCACCAGGGCATATCTCCTGTTCTTGATTGGATCAGCCTTACTTCCAGAG--GGACAGGGGCTATGTCTCACCAAAGTATTTGCCACTTCTGTCAGACTTTGACAAGGTACAGGAATATGCTTGGGGTGCTGCTGCTCTTGCTCATCTCT
	144:AGAGGGACAGGGGCTATGTCTCACCAAA>A	5	CAGGGACTGCAGGGGCAGCCATGTGAAGCTCTCTTGGCTGCAATCCAAGTTTAGCCGGATCCCGGAACGCCCCACCAATGATCAGATCATGTATGGCACCAGGGCATATCTCCTGTTCTTGATTGGATCAGCCTTACTTCCAGA---------------------------GTATTTGCCACTTCTGTCAGACTTTGACAAGGTACAGGAATATGCTTGGGGTGCTGCTGCTCTTGCTCATCTCT
	het		CAGGGACTGCAGGGGCAGCCATGTGAAGCTCTCTTGGCTGCAATCCAAGTTTAGCCGGATCCCGGAACGCCCCACCAATGATCAGATCATGTATGGCACCAGGGCATATCTCCTGTTCTTGATTGGATCAGCCTTACTTCCAGAGAGGGACAGGGGCTATGTCTCACCAAAGTATTTGCCACTTCTGTCAGACTTTGACAAGGTACAGGAATATGCTTGGGGTGCTGCTGCTCTTGCTCATCTCT
	wt	13	wt
	144:AGAGGGACAGGGGCTATGTCTCACCAAA>A	10	CAGGGACTGCAGGGGCAGCCATGTGAAGCTCTCTTGGCTGCAATCCAAGTTTAGCCGGATCCCGGAACGCCCCACCAATGATCAGATCATGTATGGCACCAGGGCATATCTCCTGTTCTTGATTGGATCAGCCTTACTTCCAGA---------------------------GTATTTGCCACTTCTGTCAGACTTTGACAAGGTACAGGAATATGCTTGGGGTGCTGCTGCTCTTGCTCATCTCT
	het		CAGGGACTGCAGGGGCAGCCATGTGAAGCTCTCTTGGCTGCAATCCAAGTTTAGCCGGATCCCGGAACGCCCCACCAATGATCAGATCATGTATGGCACCAGGGCATATCTCCTGTTCTTGATTGGATCAGCCTTACTTCCAGAGAGGGACAGGGGCTATGTCTCACCAAAGTATTTGCCACTTCTGTCAGACTTTGACAAGGTACAGGAATATGCTTGGGGTGCTGCTGCTCTTGCTCATCTCT
	144:AGAGGGACAGGGGCTATGTCTCACCAAA>A	508	CAGGGACTGCAGGGGCAGCCATGTGAAGCTCTCTTGGCTGCAATCCAAGTTTAGCCGGATCCCGGAACGCCCCACCAATGATCAGATCATGTATGGCACCAGGGCATATCTCCTGTTCTTGATTGGATCAGCCTTACTTCCAGA---------------------------GTATTTGCCACTTCTGTCAGACTTTGACAAGGTACAGGAATATGCTTGGGGTGCTGCTGCTCTTGCTCATCTCT
	wt	295	wt
	het		CAGGGACTGCAGGGGCAGCCATGTGAAGCTCTCTTGGCTGCAATCCAAGTTTAGCCGGATCCCGGAACGCCCCACCAATGATCAGATCATGTATGGCACCAGGGCATATCTCCTGTTCTTGATTGGATCAGCCTTACTTCCAGAGAGGGACAGGGGCTATGTCTCACCAAAGTATTTGCCACTTCTGTCAGACTTTGACAAGGTACAGGAATATGCTTGGGGTGCTGCTGCTCTTGCTCATCTCT
	144:AGAGGGACAGGGGCTATGTCTCACCAAA>A	90	CAGGGACTGCAGGGGCAGCCATGTGAAGCTCTCTTGGCTGCAATCCAAGTTTAGCCGGATCCCGGAACGCCCCACCAATGATCAGATCATGTATGGCACCAGGGCATATCTCCTGTTCTTGATTGGATCAGCCTTACTTCCAGA---------------------------GTATTTGCCACTTCTGTCAGACTTTGACAAGGTACAGGAATATGCTTGGGGTGCTGCTGCTCTTGCTCATCTCT
	wt	42	wt
	wt		CAGGGACTGCAGGGGCAGCCATGTGAAGCTCTCTTGGCTGCAATCCAAGTTTAGCCGGATCCCGGAACGCCCCACCAATGATCAGATCATGTATGGCACCAGGGCATATCTCCTGTTCTTGATTGGATCAGCCTTACTTCCAGAGAGGGACAGGGGCTATGTCTCACCAAAGTATTTGCCACTTCTGTCAGACTTTGACAAGGTACAGGAATATGCTTGGGGTGCTGCTGCTCTTGCTCATCTCT
	wt	3	wt
	chi		CAGGGACTGCAGGGGCAGCCATGTGAAGCTCTCTTGGCTGCAATCCAAGTTTAGCCGGATCCCGGAACGCCCCACCAATGATCAGATCATGTATGGCACCAGGGCATATCTCCTGTTCTTGATTGGATCAGCCTTACTTCCAGAGAGGGACAGGGGCTATGTCTCACCAAAGTATTTGCCACTTCTGTCAGACTTTGACAAGGTACAGGAATATGCTTGGGGTGCTGCTGCTCTTGCTCATCTCT
	145:GAG>G	10	CAGGGACTGCAGGGGCAGCCATGTGAAGCTCTCTTGGCTGCAATCCAAGTTTAGCCGGATCCCGGAACGCCCCACCAATGATCAGATCATGTATGGCACCAGGGCATATCTCCTGTTCTTGATTGGATCAGCCTTACTTCCAGAG--GGACAGGGGCTATGTCTCACCAAAGTATTTGCCACTTCTGTCAGACTTTGACAAGGTACAGGAATATGCTTGGGGTGCTGCTGCTCTTGCTCATCTCT
	144:AGAGGGACAGGGGCTATGTCTCACCAAA>A	9	CAGGGACTGCAGGGGCAGCCATGTGAAGCTCTCTTGGCTGCAATCCAAGTTTAGCCGGATCCCGGAACGCCCCACCAATGATCAGATCATGTATGGCACCAGGGCATATCTCCTGTTCTTGATTGGATCAGCCTTACTTCCAGA---------------------------GTATTTGCCACTTCTGTCAGACTTTGACAAGGTACAGGAATATGCTTGGGGTGCTGCTGCTCTTGCTCATCTCT
	wt	9	wt
	wt		CAGGGACTGCAGGGGCAGCCATGTGAAGCTCTCTTGGCTGCAATCCAAGTTTAGCCGGATCCCGGAACGCCCCACCAATGATCAGATCATGTATGGCACCAGGGCATATCTCCTGTTCTTGATTGGATCAGCCTTACTTCCAGAGAGGGACAGGGGCTATGTCTCACCAAAGTATTTGCCACTTCTGTCAGACTTTGACAAGGTACAGGAATATGCTTGGGGTGCTGCTGCTCTTGCTCATCTCT
	wt	3	wt
	het		CAGGGACTGCAGGGGCAGCCATGTGAAGCTCTCTTGGCTGCAATCCAAGTTTAGCCGGATCCCGGAACGCCCCACCAATGATCAGATCATGTATGGCACCAGGGCATATCTCCTGTTCTTGATTGGATCAGCCTTACTTCCAGAGAGGGACAGGGGCTATGTCTCACCAAAGTATTTGCCACTTCTGTCAGACTTTGACAAGGTACAGGAATATGCTTGGGGTGCTGCTGCTCTTGCTCATCTCT
	144:AGAGGGACAGGGGCTATGTCTCACCAAA>A	61	CAGGGACTGCAGGGGCAGCCATGTGAAGCTCTCTTGGCTGCAATCCAAGTTTAGCCGGATCCCGGAACGCCCCACCAATGATCAGATCATGTATGGCACCAGGGCATATCTCCTGTTCTTGATTGGATCAGCCTTACTTCCAGA---------------------------GTATTTGCCACTTCTGTCAGACTTTGACAAGGTACAGGAATATGCTTGGGGTGCTGCTGCTCTTGCTCATCTCT
	wt	32	wt
	hom		CAGGGACTGCAGGGGCAGCCATGTGAAGCTCTCTTGGCTGCAATCCAAGTTTAGCCGGATCCCGGAACGCCCCACCAATGATCAGATCATGTATGGCACCAGGGCATATCTCCTGTTCTTGATTGGATCAGCCTTACTTCCAGAGAGGGACAGGGGCTATGTCTCACCAAAGTATTTGCCACTTCTGTCAGACTTTGACAAGGTACAGGAATATGCTTGGGGTGCTGCTGCTCTTGCTCATCTCT
	145:GAG>G	3	CAGGGACTGCAGGGGCAGCCATGTGAAGCTCTCTTGGCTGCAATCCAAGTTTAGCCGGATCCCGGAACGCCCCACCAATGATCAGATCATGTATGGCACCAGGGCATATCTCCTGTTCTTGATTGGATCAGCCTTACTTCCAGAG--GGACAGGGGCTATGTCTCACCAAAGTATTTGCCACTTCTGTCAGACTTTGACAAGGTACAGGAATATGCTTGGGGTGCTGCTGCTCTTGCTCATCTCT
	chi		CAGGGACTGCAGGGGCAGCCATGTGAAGCTCTCTTGGCTGCAATCCAAGTTTAGCCGGATCCCGGAACGCCCCACCAATGATCAGATCATGTATGGCACCAGGGCATATCTCCTGTTCTTGATTGGATCAGCCTTACTTCCAGAGAGGGACAGGGGCTATGTCTCACCAAAGTATTTGCCACTTCTGTCAGACTTTGACAAGGTACAGGAATATGCTTGGGGTGCTGCTGCTCTTGCTCATCTCT
	144:AGAGGGACAGGGGCTATGTCTCACCAAA>A	6	CAGGGACTGCAGGGGCAGCCATGTGAAGCTCTCTTGGCTGCAATCCAAGTTTAGCCGGATCCCGGAACGCCCCACCAATGATCAGATCATGTATGGCACCAGGGCATATCTCCTGTTCTTGATTGGATCAGCCTTACTTCCAGA---------------------------GTATTTGCCACTTCTGTCAGACTTTGACAAGGTACAGGAATATGCTTGGGGTGCTGCTGCTCTTGCTCATCTCT
	wt	4	wt
	124:TGGATCAGCCTTACTTCCAGAGAG>T	3	CAGGGACTGCAGGGGCAGCCATGTGAAGCTCTCTTGGCTGCAATCCAAGTTTAGCCGGATCCCGGAACGCCCCACCAATGATCAGATCATGTATGGCACCAGGGCATATCTCCTGTTCTTGATT-----------------------GGACAGGGGCTATGTCTCACCAAAGTATTTGCCACTTCTGTCAGACTTTGACAAGGTACAGGAATATGCTTGGGGTGCTGCTGCTCTTGCTCATCTCT
	het		CAGGGACTGCAGGGGCAGCCATGTGAAGCTCTCTTGGCTGCAATCCAAGTTTAGCCGGATCCCGGAACGCCCCACCAATGATCAGATCATGTATGGCACCAGGGCATATCTCCTGTTCTTGATTGGATCAGCCTTACTTCCAGAGAGGGACAGGGGCTATGTCTCACCAAAGTATTTGCCACTTCTGTCAGACTTTGACAAGGTACAGGAATATGCTTGGGGTGCTGCTGCTCTTGCTCATCTCT
	144:AGAGGGACAGGGGCTATGTCTCACCAAA>A	10	CAGGGACTGCAGGGGCAGCCATGTGAAGCTCTCTTGGCTGCAATCCAAGTTTAGCCGGATCCCGGAACGCCCCACCAATGATCAGATCATGTATGGCACCAGGGCATATCTCCTGTTCTTGATTGGATCAGCCTTACTTCCAGA---------------------------GTATTTGCCACTTCTGTCAGACTTTGACAAGGTACAGGAATATGCTTGGGGTGCTGCTGCTCTTGCTCATCTCT
	wt	8	wt
	hom		CAGGGACTGCAGGGGCAGCCATGTGAAGCTCTCTTGGCTGCAATCCAAGTTTAGCCGGATCCCGGAACGCCCCACCAATGATCAGATCATGTATGGCACCAGGGCATATCTCCTGTTCTTGATTGGATCAGCCTTACTTCCAGAGAGGGACAGGGGCTATGTCTCACCAAAGTATTTGCCACTTCTGTCAGACTTTGACAAGGTACAGGAATATGCTTGGGGTGCTGCTGCTCTTGCTCATCTCT
	144:AGAGGGACAGGGGCTATGTCTCACCAAA>A	3	CAGGGACTGCAGGGGCAGCCATGTGAAGCTCTCTTGGCTGCAATCCAAGTTTAGCCGGATCCCGGAACGCCCCACCAATGATCAGATCATGTATGGCACCAGGGCATATCTCCTGTTCTTGATTGGATCAGCCTTACTTCCAGA---------------------------GTATTTGCCACTTCTGTCAGACTTTGACAAGGTACAGGAATATGCTTGGGGTGCTGCTGCTCTTGCTCATCTCT
	hom		CAGGGACTGCAGGGGCAGCCATGTGAAGCTCTCTTGGCTGCAATCCAAGTTTAGCCGGATCCCGGAACGCCCCACCAATGATCAGATCATGTATGGCACCAGGGCATATCTCCTGTTCTTGATTGGATCAGCCTTACTTCCAGAGAGGGACAGGGGCTATGTCTCACCAAAGTATTTGCCACTTCTGTCAGACTTTGACAAGGTACAGGAATATGCTTGGGGTGCTGCTGCTCTTGCTCATCTCT
	144:AGAGGGACAGGGGCTATGTCTCACCAAA>A	19	CAGGGACTGCAGGGGCAGCCATGTGAAGCTCTCTTGGCTGCAATCCAAGTTTAGCCGGATCCCGGAACGCCCCACCAATGATCAGATCATGTATGGCACCAGGGCATATCTCCTGTTCTTGATTGGATCAGCCTTACTTCCAGA---------------------------GTATTTGCCACTTCTGTCAGACTTTGACAAGGTACAGGAATATGCTTGGGGTGCTGCTGCTCTTGCTCATCTCT
	bia		CAGGGACTGCAGGGGCAGCCATGTGAAGCTCTCTTGGCTGCAATCCAAGTTTAGCCGGATCCCGGAACGCCCCACCAATGATCAGATCATGTATGGCACCAGGGCATATCTCCTGTTCTTGATTGGATCAGCCTTACTTCCAGAGAGGGACAGGGGCTATGTCTCACCAAAGTATTTGCCACTTCTGTCAGACTTTGACAAGGTACAGGAATATGCTTGGGGTGCTGCTGCTCTTGCTCATCTCT
	145:GAG>G	3	CAGGGACTGCAGGGGCAGCCATGTGAAGCTCTCTTGGCTGCAATCCAAGTTTAGCCGGATCCCGGAACGCCCCACCAATGATCAGATCATGTATGGCACCAGGGCATATCTCCTGTTCTTGATTGGATCAGCCTTACTTCCAGAG--GGACAGGGGCTATGTCTCACCAAAGTATTTGCCACTTCTGTCAGACTTTGACAAGGTACAGGAATATGCTTGGGGTGCTGCTGCTCTTGCTCATCTCT
	144:AGAGGGACAGGGGCTATGTCTCACCAAA>A	3	CAGGGACTGCAGGGGCAGCCATGTGAAGCTCTCTTGGCTGCAATCCAAGTTTAGCCGGATCCCGGAACGCCCCACCAATGATCAGATCATGTATGGCACCAGGGCATATCTCCTGTTCTTGATTGGATCAGCCTTACTTCCAGA---------------------------GTATTTGCCACTTCTGTCAGACTTTGACAAGGTACAGGAATATGCTTGGGGTGCTGCTGCTCTTGCTCATCTCT
	hom		CAGGGACTGCAGGGGCAGCCATGTGAAGCTCTCTTGGCTGCAATCCAAGTTTAGCCGGATCCCGGAACGCCCCACCAATGATCAGATCATGTATGGCACCAGGGCATATCTCCTGTTCTTGATTGGATCAGCCTTACTTCCAGAGAGGGACAGGGGCTATGTCTCACCAAAGTATTTGCCACTTCTGTCAGACTTTGACAAGGTACAGGAATATGCTTGGGGTGCTGCTGCTCTTGCTCATCTCT
	144:AGAGGGACAGGGGCTATGTCTCACCAAA>A	4	CAGGGACTGCAGGGGCAGCCATGTGAAGCTCTCTTGGCTGCAATCCAAGTTTAGCCGGATCCCGGAACGCCCCACCAATGATCAGATCATGTATGGCACCAGGGCATATCTCCTGTTCTTGATTGGATCAGCCTTACTTCCAGA---------------------------GTATTTGCCACTTCTGTCAGACTTTGACAAGGTACAGGAATATGCTTGGGGTGCTGCTGCTCTTGCTCATCTCT
	het		CAGGGACTGCAGGGGCAGCCATGTGAAGCTCTCTTGGCTGCAATCCAAGTTTAGCCGGATCCCGGAACGCCCCACCAATGATCAGATCATGTATGGCACCAGGGCATATCTCCTGTTCTTGATTGGATCAGCCTTACTTCCAGAGAGGGACAGGGGCTATGTCTCACCAAAGTATTTGCCACTTCTGTCAGACTTTGACAAGGTACAGGAATATGCTTGGGGTGCTGCTGCTCTTGCTCATCTCT
	144:AGAGGGACAGGGGCTATGTCTCACCAAA>A	3	CAGGGACTGCAGGGGCAGCCATGTGAAGCTCTCTTGGCTGCAATCCAAGTTTAGCCGGATCCCGGAACGCCCCACCAATGATCAGATCATGTATGGCACCAGGGCATATCTCCTGTTCTTGATTGGATCAGCCTTACTTCCAGA---------------------------GTATTTGCCACTTCTGTCAGACTTTGACAAGGTACAGGAATATGCTTGGGGTGCTGCTGCTCTTGCTCATCTCT
	wt	3	wt
	hom		CAGGGACTGCAGGGGCAGCCATGTGAAGCTCTCTTGGCTGCAATCCAAGTTTAGCCGGATCCCGGAACGCCCCACCAATGATCAGATCATGTATGGCACCAGGGCATATCTCCTGTTCTTGATTGGATCAGCCTTACTTCCAGAGAGGGACAGGGGCTATGTCTCACCAAAGTATTTGCCACTTCTGTCAGACTTTGACAAGGTACAGGAATATGCTTGGGGTGCTGCTGCTCTTGCTCATCTCT
	144:AGAGGGACAGGGGCTATGTCTCACCAAA>A	3	CAGGGACTGCAGGGGCAGCCATGTGAAGCTCTCTTGGCTGCAATCCAAGTTTAGCCGGATCCCGGAACGCCCCACCAATGATCAGATCATGTATGGCACCAGGGCATATCTCCTGTTCTTGATTGGATCAGCCTTACTTCCAGA---------------------------GTATTTGCCACTTCTGTCAGACTTTGACAAGGTACAGGAATATGCTTGGGGTGCTGCTGCTCTTGCTCATCTCT
	wt		CAGGGACTGCAGGGGCAGCCATGTGAAGCTCTCTTGGCTGCAATCCAAGTTTAGCCGGATCCCGGAACGCCCCACCAATGATCAGATCATGTATGGCACCAGGGCATATCTCCTGTTCTTGATTGGATCAGCCTTACTTCCAGAGAGGGACAGGGGCTATGTCTCACCAAAGTATTTGCCACTTCTGTCAGACTTTGACAAGGTACAGGAATATGCTTGGGGTGCTGCTGCTCTTGCTCATCTCT
	wt	4	wt
	hom		CAGGGACTGCAGGGGCAGCCATGTGAAGCTCTCTTGGCTGCAATCCAAGTTTAGCCGGATCCCGGAACGCCCCACCAATGATCAGATCATGTATGGCACCAGGGCATATCTCCTGTTCTTGATTGGATCAGCCTTACTTCCAGAGAGGGACAGGGGCTATGTCTCACCAAAGTATTTGCCACTTCTGTCAGACTTTGACAAGGTACAGGAATATGCTTGGGGTGCTGCTGCTCTTGCTCATCTCT
	144:AGAGGGACAGGGGCTATGTCTCACCAAA>A	3	CAGGGACTGCAGGGGCAGCCATGTGAAGCTCTCTTGGCTGCAATCCAAGTTTAGCCGGATCCCGGAACGCCCCACCAATGATCAGATCATGTATGGCACCAGGGCATATCTCCTGTTCTTGATTGGATCAGCCTTACTTCCAGA---------------------------GTATTTGCCACTTCTGTCAGACTTTGACAAGGTACAGGAATATGCTTGGGGTGCTGCTGCTCTTGCTCATCTCT
	hom		CAGGGACTGCAGGGGCAGCCATGTGAAGCTCTCTTGGCTGCAATCCAAGTTTAGCCGGATCCCGGAACGCCCCACCAATGATCAGATCATGTATGGCACCAGGGCATATCTCCTGTTCTTGATTGGATCAGCCTTACTTCCAGAGAGGGACAGGGGCTATGTCTCACCAAAGTATTTGCCACTTCTGTCAGACTTTGACAAGGTACAGGAATATGCTTGGGGTGCTGCTGCTCTTGCTCATCTCT
	144:AGAGGGACAGGGGCTATGTCTCACCAAA>A	9	CAGGGACTGCAGGGGCAGCCATGTGAAGCTCTCTTGGCTGCAATCCAAGTTTAGCCGGATCCCGGAACGCCCCACCAATGATCAGATCATGTATGGCACCAGGGCATATCTCCTGTTCTTGATTGGATCAGCCTTACTTCCAGA---------------------------GTATTTGCCACTTCTGTCAGACTTTGACAAGGTACAGGAATATGCTTGGGGTGCTGCTGCTCTTGCTCATCTCT
	hom		CAGGGACTGCAGGGGCAGCCATGTGAAGCTCTCTTGGCTGCAATCCAAGTTTAGCCGGATCCCGGAACGCCCCACCAATGATCAGATCATGTATGGCACCAGGGCATATCTCCTGTTCTTGATTGGATCAGCCTTACTTCCAGAGAGGGACAGGGGCTATGTCTCACCAAAGTATTTGCCACTTCTGTCAGACTTTGACAAGGTACAGGAATATGCTTGGGGTGCTGCTGCTCTTGCTCATCTCT
	144:AGAGGGACAGGGGCTATGTCTCACCAAA>A	3	CAGGGACTGCAGGGGCAGCCATGTGAAGCTCTCTTGGCTGCAATCCAAGTTTAGCCGGATCCCGGAACGCCCCACCAATGATCAGATCATGTATGGCACCAGGGCATATCTCCTGTTCTTGATTGGATCAGCCTTACTTCCAGA---------------------------GTATTTGCCACTTCTGTCAGACTTTGACAAGGTACAGGAATATGCTTGGGGTGCTGCTGCTCTTGCTCATCTCT
	het		CAGGGACTGCAGGGGCAGCCATGTGAAGCTCTCTTGGCTGCAATCCAAGTTTAGCCGGATCCCGGAACGCCCCACCAATGATCAGATCATGTATGGCACCAGGGCATATCTCCTGTTCTTGATTGGATCAGCCTTACTTCCAGAGAGGGACAGGGGCTATGTCTCACCAAAGTATTTGCCACTTCTGTCAGACTTTGACAAGGTACAGGAATATGCTTGGGGTGCTGCTGCTCTTGCTCATCTCT
	144:AGAGGGACAGGGGCTATGTCTCACCAAA>A	20	CAGGGACTGCAGGGGCAGCCATGTGAAGCTCTCTTGGCTGCAATCCAAGTTTAGCCGGATCCCGGAACGCCCCACCAATGATCAGATCATGTATGGCACCAGGGCATATCTCCTGTTCTTGATTGGATCAGCCTTACTTCCAGA---------------------------GTATTTGCCACTTCTGTCAGACTTTGACAAGGTACAGGAATATGCTTGGGGTGCTGCTGCTCTTGCTCATCTCT
	wt	14	wt
	het		CAGGGACTGCAGGGGCAGCCATGTGAAGCTCTCTTGGCTGCAATCCAAGTTTAGCCGGATCCCGGAACGCCCCACCAATGATCAGATCATGTATGGCACCAGGGCATATCTCCTGTTCTTGATTGGATCAGCCTTACTTCCAGAGAGGGACAGGGGCTATGTCTCACCAAAGTATTTGCCACTTCTGTCAGACTTTGACAAGGTACAGGAATATGCTTGGGGTGCTGCTGCTCTTGCTCATCTCT
	144:AGAGGGACAGGGGCTATGTCTCACCAAA>A	12	CAGGGACTGCAGGGGCAGCCATGTGAAGCTCTCTTGGCTGCAATCCAAGTTTAGCCGGATCCCGGAACGCCCCACCAATGATCAGATCATGTATGGCACCAGGGCATATCTCCTGTTCTTGATTGGATCAGCCTTACTTCCAGA---------------------------GTATTTGCCACTTCTGTCAGACTTTGACAAGGTACAGGAATATGCTTGGGGTGCTGCTGCTCTTGCTCATCTCT
	wt	5	wt
	chi		CAGGGACTGCAGGGGCAGCCATGTGAAGCTCTCTTGGCTGCAATCCAAGTTTAGCCGGATCCCGGAACGCCCCACCAATGATCAGATCATGTATGGCACCAGGGCATATCTCCTGTTCTTGATTGGATCAGCCTTACTTCCAGAGAGGGACAGGGGCTATGTCTCACCAAAGTATTTGCCACTTCTGTCAGACTTTGACAAGGTACAGGAATATGCTTGGGGTGCTGCTGCTCTTGCTCATCTCT
	144:AGAGGGACAGGGGCTATGTCTCACCAAA>A	8	CAGGGACTGCAGGGGCAGCCATGTGAAGCTCTCTTGGCTGCAATCCAAGTTTAGCCGGATCCCGGAACGCCCCACCAATGATCAGATCATGTATGGCACCAGGGCATATCTCCTGTTCTTGATTGGATCAGCCTTACTTCCAGA---------------------------GTATTTGCCACTTCTGTCAGACTTTGACAAGGTACAGGAATATGCTTGGGGTGCTGCTGCTCTTGCTCATCTCT
	wt	6	wt
	145:GAG>G	4	CAGGGACTGCAGGGGCAGCCATGTGAAGCTCTCTTGGCTGCAATCCAAGTTTAGCCGGATCCCGGAACGCCCCACCAATGATCAGATCATGTATGGCACCAGGGCATATCTCCTGTTCTTGATTGGATCAGCCTTACTTCCAGAG--GGACAGGGGCTATGTCTCACCAAAGTATTTGCCACTTCTGTCAGACTTTGACAAGGTACAGGAATATGCTTGGGGTGCTGCTGCTCTTGCTCATCTCT
	chi		CAGGGACTGCAGGGGCAGCCATGTGAAGCTCTCTTGGCTGCAATCCAAGTTTAGCCGGATCCCGGAACGCCCCACCAATGATCAGATCATGTATGGCACCAGGGCATATCTCCTGTTCTTGATTGGATCAGCCTTACTTCCAGAG-AGGGACAGGGGCTATGTCTCACCAAAGTATTTGCCACTTCTGTCAGACTTTGACAAGGTACAGGAATATGCTTGGGGTGCTGCTGCTCTTGCTCATCTCT
	144:AGAGGGACAGGGGCTATGTCTCACCAAA>A	6	CAGGGACTGCAGGGGCAGCCATGTGAAGCTCTCTTGGCTGCAATCCAAGTTTAGCCGGATCCCGGAACGCCCCACCAATGATCAGATCATGTATGGCACCAGGGCATATCTCCTGTTCTTGATTGGATCAGCCTTACTTCCAGA----------------------------GTATTTGCCACTTCTGTCAGACTTTGACAAGGTACAGGAATATGCTTGGGGTGCTGCTGCTCTTGCTCATCTCT
	145:G>GT	4	CAGGGACTGCAGGGGCAGCCATGTGAAGCTCTCTTGGCTGCAATCCAAGTTTAGCCGGATCCCGGAACGCCCCACCAATGATCAGATCATGTATGGCACCAGGGCATATCTCCTGTTCTTGATTGGATCAGCCTTACTTCCAGAGTAGGGACAGGGGCTATGTCTCACCAAAGTATTTGCCACTTCTGTCAGACTTTGACAAGGTACAGGAATATGCTTGGGGTGCTGCTGCTCTTGCTCATCTCT
	145:GAG>G	3	CAGGGACTGCAGGGGCAGCCATGTGAAGCTCTCTTGGCTGCAATCCAAGTTTAGCCGGATCCCGGAACGCCCCACCAATGATCAGATCATGTATGGCACCAGGGCATATCTCCTGTTCTTGATTGGATCAGCCTTACTTCCAGAG---GGACAGGGGCTATGTCTCACCAAAGTATTTGCCACTTCTGTCAGACTTTGACAAGGTACAGGAATATGCTTGGGGTGCTGCTGCTCTTGCTCATCTCT
	hom		CAGGGACTGCAGGGGCAGCCATGTGAAGCTCTCTTGGCTGCAATCCAAGTTTAGCCGGATCCCGGAACGCCCCACCAATGATCAGATCATGTATGGCACCAGGGCATATCTCCTGTTCTTGATTGGATCAGCCTTACTTCCAGAGAGGGACAGGGGCTATGTCTCACCAAAGTATTTGCCACTTCTGTCAGACTTTGACAAGGTACAGGAATATGCTTGGGGTGCTGCTGCTCTTGCTCATCTCT
	144:AGAGGGACAGGGGCTATGTCTCACCAAA>A	21	CAGGGACTGCAGGGGCAGCCATGTGAAGCTCTCTTGGCTGCAATCCAAGTTTAGCCGGATCCCGGAACGCCCCACCAATGATCAGATCATGTATGGCACCAGGGCATATCTCCTGTTCTTGATTGGATCAGCCTTACTTCCAGA---------------------------GTATTTGCCACTTCTGTCAGACTTTGACAAGGTACAGGAATATGCTTGGGGTGCTGCTGCTCTTGCTCATCTCT
	chi		CAGGGACTGCAGGGGCAGCCATGTGAAGCTCTCTTGGCTGCAATCCAAGTTTAGCCGGATCCCGGAACGCCCCACCAATGATCAGATCATGTATGGCACCAGGGCATATCTCCTGTTCTTGATTGGATCAGCCTTACTTCCAGAGAGGGACAGGGGCTATGTCTCACCAAAGTATTTGCCACTTCTGTCAGACTTTGACAAGGTACAGGAATATGCTTGGGGTGCTGCTGCTCTTGCTCATCTCT
	144:AGAGGGACAGGGGCTATGTCTCACCAAA>A	7	CAGGGACTGCAGGGGCAGCCATGTGAAGCTCTCTTGGCTGCAATCCAAGTTTAGCCGGATCCCGGAACGCCCCACCAATGATCAGATCATGTATGGCACCAGGGCATATCTCCTGTTCTTGATTGGATCAGCCTTACTTCCAGA---------------------------GTATTTGCCACTTCTGTCAGACTTTGACAAGGTACAGGAATATGCTTGGGGTGCTGCTGCTCTTGCTCATCTCT
	wt	3	wt
	145:GAG>G;210:A>G	3	CAGGGACTGCAGGGGCAGCCATGTGAAGCTCTCTTGGCTGCAATCCAAGTTTAGCCGGATCCCGGAACGCCCCACCAATGATCAGATCATGTATGGCACCAGGGCATATCTCCTGTTCTTGATTGGATCAGCCTTACTTCCAGAG--GGACAGGGGCTATGTCTCACCAAAGTATTTGCCACTTCTGTCAGACTTTGACAAGGTACAGGGATATGCTTGGGGTGCTGCTGCTCTTGCTCATCTCT
	hom		CAGGGACTGCAGGGGCAGCCATGTGAAGCTCTCTTGGCTGCAATCCAAGTTTAGCCGGATCCCGGAACGCCCCACCAATGATCAGATCATGTATGGCACCAGGGCATATCTCCTGTTCTTGATTGGATCAGCCTTACTTCCAGAGAGGGACAGGGGCTATGTCTCACCAAAGTATTTGCCACTTCTGTCAGACTTTGACAAGGTACAGGAATATGCTTGGGGTGCTGCTGCTCTTGCTCATCTCT
	144:AGAGGGACAGGGGCTATGTCTCACCAAA>A	5	CAGGGACTGCAGGGGCAGCCATGTGAAGCTCTCTTGGCTGCAATCCAAGTTTAGCCGGATCCCGGAACGCCCCACCAATGATCAGATCATGTATGGCACCAGGGCATATCTCCTGTTCTTGATTGGATCAGCCTTACTTCCAGA---------------------------GTATTTGCCACTTCTGTCAGACTTTGACAAGGTACAGGAATATGCTTGGGGTGCTGCTGCTCTTGCTCATCTCT
	het		CAGGGACTGCAGGGGCAGCCATGTGAAGCTCTCTTGGCTGCAATCCAAGTTTAGCCGGATCCCGGAACGCCCCACCAATGATCAGATCATGTATGGCACCAGGGCATATCTCCTGTTCTTGATTGGATCAGCCTTACTTCCAGAGAGGGACAGGGGCTATGTCTCACCAAAGTATTTGCCACTTCTGTCAGACTTTGACAAGGTACAGGAATATGCTTGGGGTGCTGCTGCTCTTGCTCATCTCT
	144:AGAGGGACAGGGGCTATGTCTCACCAAA>A	7	CAGGGACTGCAGGGGCAGCCATGTGAAGCTCTCTTGGCTGCAATCCAAGTTTAGCCGGATCCCGGAACGCCCCACCAATGATCAGATCATGTATGGCACCAGGGCATATCTCCTGTTCTTGATTGGATCAGCCTTACTTCCAGA---------------------------GTATTTGCCACTTCTGTCAGACTTTGACAAGGTACAGGAATATGCTTGGGGTGCTGCTGCTCTTGCTCATCTCT
	wt	5	wt
	het		CAGGGACTGCAGGGGCAGCCATGTGAAGCTCTCTTGGCTGCAATCCAAGTTTAGCCGGATCCCGGAACGCCCCACCAATGATCAGATCATGTATGGCACCAGGGCATATCTCCTGTTCTTGATTGGATCAGCCTTACTTCCAGAGAGGGACAGGGGCTATGTCTCACCAAAGTATTTGCCACTTCTGTCAGACTTTGACAAGGTACAGGAATATGCTTGGGGTGCTGCTGCTCTTGCTCATCTCT
	144:AGAGGGACAGGGGCTATGTCTCACCAAA>A	51	CAGGGACTGCAGGGGCAGCCATGTGAAGCTCTCTTGGCTGCAATCCAAGTTTAGCCGGATCCCGGAACGCCCCACCAATGATCAGATCATGTATGGCACCAGGGCATATCTCCTGTTCTTGATTGGATCAGCCTTACTTCCAGA---------------------------GTATTTGCCACTTCTGTCAGACTTTGACAAGGTACAGGAATATGCTTGGGGTGCTGCTGCTCTTGCTCATCTCT
	wt	17	wt
	wt		CAGGGACTGCAGGGGCAGCCATGTGAAGCTCTCTTGGCTGCAATCCAAGTTTAGCCGGATCCCGGAACGCCCCACCAATGATCAGATCATGTATGGCACCAGGGCATATCTCCTGTTCTTGATTGGATCAGCCTTACTTCCAGAGAGGGACAGGGGCTATGTCTCACCAAAGTATTTGCCACTTCTGTCAGACTTTGACAAGGTACAGGAATATGCTTGGGGTGCTGCTGCTCTTGCTCATCTCT
	wt	3	wt
	hom		CAGGGACTGCAGGGGCAGCCATGTGAAGCTCTCTTGGCTGCAATCCAAGTTTAGCCGGATCCCGGAACGCCCCACCAATGATCAGATCATGTATGGCACCAGGGCATATCTCCTGTTCTTGATTGGATCAGCCTTACTTCCAGAGAGGGACAGGGGCTATGTCTCACCAAAGTATTTGCCACTTCTGTCAGACTTTGACAAGGTACAGGAATATGCTTGGGGTGCTGCTGCTCTTGCTCATCTCT
	144:AGAGGGACAGGGGCTATGTCTCACCAAA>A	3	CAGGGACTGCAGGGGCAGCCATGTGAAGCTCTCTTGGCTGCAATCCAAGTTTAGCCGGATCCCGGAACGCCCCACCAATGATCAGATCATGTATGGCACCAGGGCATATCTCCTGTTCTTGATTGGATCAGCCTTACTTCCAGA---------------------------GTATTTGCCACTTCTGTCAGACTTTGACAAGGTACAGGAATATGCTTGGGGTGCTGCTGCTCTTGCTCATCTCT
Plate 18	hom		CAGGGACTGCAGGGGCAGCCATGTGAAGCTCTCTTGGCTGCAATCCAAGTTTAGCCGGATCCCGGAACGCCCCACCAATGATCAGATCATGTATGGCACCAGGGCATATCTCCTGTTCTTGATTGGATCAGCCTTACTTCCAGAGAGGGACAGGGGCTATGTCTCACCAAAGTATTTGCCACTTCTGTCAGACTTTGACAAGGTACAGGAATATGCTTGGGGTGCTGCTGCTCTTGCTCATCTCT
	144:AGAGGGACAGGGGCTATGTCTCACCAAA>A	3	CAGGGACTGCAGGGGCAGCCATGTGAAGCTCTCTTGGCTGCAATCCAAGTTTAGCCGGATCCCGGAACGCCCCACCAATGATCAGATCATGTATGGCACCAGGGCATATCTCCTGTTCTTGATTGGATCAGCCTTACTTCCAGA---------------------------GTATTTGCCACTTCTGTCAGACTTTGACAAGGTACAGGAATATGCTTGGGGTGCTGCTGCTCTTGCTCATCTCT
Plate 19	hom		CAGGGACTGCAGGGGCAGCCATGTGAAGCTCTCTTGGCTGCAATCCAAGTTTAGCCGGATCCCGGAACGCCCCACCAATGATCAGATCATGTATGGCACCAGGGCATATCTCCTGTTCTTGATTGGATCAGCCTTACTTCCAGAGAGGGACAGGGGCTATGTCTCACCAAAGTATTTGCCACTTCTGTCAGACTTTGACAAGGTACAGGAATATGCTTGGGGTGCTGCTGCTCTTGCTCATCTCT
	144:AGAGGGACAGGGGCTATGTCTCACCAAA>A	20	CAGGGACTGCAGGGGCAGCCATGTGAAGCTCTCTTGGCTGCAATCCAAGTTTAGCCGGATCCCGGAACGCCCCACCAATGATCAGATCATGTATGGCACCAGGGCATATCTCCTGTTCTTGATTGGATCAGCCTTACTTCCAGA---------------------------GTATTTGCCACTTCTGTCAGACTTTGACAAGGTACAGGAATATGCTTGGGGTGCTGCTGCTCTTGCTCATCTCT
	bia		CAGGGACTGCAGGGGCAGCCATGTGAAGCTCTCTTGGCTGCAATCCAAGTTTAGCCGGATCCCGGAACGCCCCACCAATGATCAGATCATGTATGGCACCAGGGCATATCTCCTGTTCTTGATTGGATCAGCCTTACTTCCAGAGAGGGACAGGGGCTATGTCTCACCAAAGTATTTGCCACTTCTGTCAGACTTTGACAAGGTACAGGAATATGCTTGGGGTGCTGCTGCTCTTGCTCATCTCT
	144:AGAGGGACAGGGGCTATGTCTCACCAAA>A	4	CAGGGACTGCAGGGGCAGCCATGTGAAGCTCTCTTGGCTGCAATCCAAGTTTAGCCGGATCCCGGAACGCCCCACCAATGATCAGATCATGTATGGCACCAGGGCATATCTCCTGTTCTTGATTGGATCAGCCTTACTTCCAGA---------------------------GTATTTGCCACTTCTGTCAGACTTTGACAAGGTACAGGAATATGCTTGGGGTGCTGCTGCTCTTGCTCATCTCT
	145:GAG>G	3	CAGGGACTGCAGGGGCAGCCATGTGAAGCTCTCTTGGCTGCAATCCAAGTTTAGCCGGATCCCGGAACGCCCCACCAATGATCAGATCATGTATGGCACCAGGGCATATCTCCTGTTCTTGATTGGATCAGCCTTACTTCCAGAG--GGACAGGGGCTATGTCTCACCAAAGTATTTGCCACTTCTGTCAGACTTTGACAAGGTACAGGAATATGCTTGGGGTGCTGCTGCTCTTGCTCATCTCT
	hom		CAGGGACTGCAGGGGCAGCCATGTGAAGCTCTCTTGGCTGCAATCCAAGTTTAGCCGGATCCCGGAACGCCCCACCAATGATCAGATCATGTATGGCACCAGGGCATATCTCCTGTTCTTGATTGGATCAGCCTTACTTCCAGAGAGGGACAGGGGCTATGTCTCACCAAAGTATTTGCCACTTCTGTCAGACTTTGACAAGGTACAGGAATATGCTTGGGGTGCTGCTGCTCTTGCTCATCTCT
	144:AGAGGGACAGGGGCTATGTCTCACCAAA>A	3	CAGGGACTGCAGGGGCAGCCATGTGAAGCTCTCTTGGCTGCAATCCAAGTTTAGCCGGATCCCGGAACGCCCCACCAATGATCAGATCATGTATGGCACCAGGGCATATCTCCTGTTCTTGATTGGATCAGCCTTACTTCCAGA---------------------------GTATTTGCCACTTCTGTCAGACTTTGACAAGGTACAGGAATATGCTTGGGGTGCTGCTGCTCTTGCTCATCTCT
Plate 20	hom		CAGGGACTGCAGGGGCAGCCATGTGAAGCTCTCTTGGCTGCAATCCAAGTTTAGCCGGATCCCGGAACGCCCCACCAATGATCAGATCATGTATGGCACCAGGGCATATCTCCTGTTCTTGATTGGATCAGCCTTACTTCCAGAGAGGGACAGGGGCTATGTCTCACCAAAGTATTTGCCACTTCTGTCAGACTTTGACAAGGTACAGGAATATGCTTGGGGTGCTGCTGCTCTTGCTCATCTCT
	144:AGAGGGACAGGGGCTATGTCTCACCAAA>A	47	CAGGGACTGCAGGGGCAGCCATGTGAAGCTCTCTTGGCTGCAATCCAAGTTTAGCCGGATCCCGGAACGCCCCACCAATGATCAGATCATGTATGGCACCAGGGCATATCTCCTGTTCTTGATTGGATCAGCCTTACTTCCAGA---------------------------GTATTTGCCACTTCTGTCAGACTTTGACAAGGTACAGGAATATGCTTGGGGTGCTGCTGCTCTTGCTCATCTCT
	bia		CAGGGACTGCAGGGGCAGCCATGTGAAGCTCTCTTGGCTGCAATCCAAGTTTAGCCGGATCCCGGAACGCCCCACCAATGATCAGATCATGTATGGCACCAGGGCATATCTCCTGTTCTTGATTGGATCAGCCTTACTTCCAGAGAGGGACAGGGGCTATGTCTCACCAAAGTATTTGCCACTTCTGTCAGACTTTGACAAGGTACAGGAATATGCTTGGGGTGCTGCTGCTCTTGCTCATCTCT
	145:GAG>G	3	CAGGGACTGCAGGGGCAGCCATGTGAAGCTCTCTTGGCTGCAATCCAAGTTTAGCCGGATCCCGGAACGCCCCACCAATGATCAGATCATGTATGGCACCAGGGCATATCTCCTGTTCTTGATTGGATCAGCCTTACTTCCAGAG--GGACAGGGGCTATGTCTCACCAAAGTATTTGCCACTTCTGTCAGACTTTGACAAGGTACAGGAATATGCTTGGGGTGCTGCTGCTCTTGCTCATCTCT
	124:TGGATCAGCCTTACTTCCAGAGAG>T	3	CAGGGACTGCAGGGGCAGCCATGTGAAGCTCTCTTGGCTGCAATCCAAGTTTAGCCGGATCCCGGAACGCCCCACCAATGATCAGATCATGTATGGCACCAGGGCATATCTCCTGTTCTTGATT-----------------------GGACAGGGGCTATGTCTCACCAAAGTATTTGCCACTTCTGTCAGACTTTGACAAGGTACAGGAATATGCTTGGGGTGCTGCTGCTCTTGCTCATCTCT
	het		CAGGGACTGCAGGGGCAGCCATGTGAAGCTCTCTTGGCTGCAATCCAAGTTTAGCCGGATCCCGGAACGCCCCACCAATGATCAGATCATGTATGGCACCAGGGCATATCTCCTGTTCTTGATTGGATCAGCCTTACTTCCAGAGAGGGACAGGGGCTATGTCTCACCAAAGTATTTGCCACTTCTGTCAGACTTTGACAAGGTACAGGAATATGCTTGGGGTGCTGCTGCTCTTGCTCATCTCT
	144:AGAGGGACAGGGGCTATGTCTCACCAAA>A	6	CAGGGACTGCAGGGGCAGCCATGTGAAGCTCTCTTGGCTGCAATCCAAGTTTAGCCGGATCCCGGAACGCCCCACCAATGATCAGATCATGTATGGCACCAGGGCATATCTCCTGTTCTTGATTGGATCAGCCTTACTTCCAGA---------------------------GTATTTGCCACTTCTGTCAGACTTTGACAAGGTACAGGAATATGCTTGGGGTGCTGCTGCTCTTGCTCATCTCT
	wt	5	wt
	hom		CAGGGACTGCAGGGGCAGCCATGTGAAGCTCTCTTGGCTGCAATCCAAGTTTAGCCGGATCCCGGAACGCCCCACCAATGATCAGATCATGTATGGCACCAGGGCATATCTCCTGTTCTTGATTGGATCAGCCTTACTTCCAGAGAGGGACAGGGGCTATGTCTCACCAAAGTATTTGCCACTTCTGTCAGACTTTGACAAGGTACAGGAATATGCTTGGGGTGCTGCTGCTCTTGCTCATCTCT
	145:GAG>G	3	CAGGGACTGCAGGGGCAGCCATGTGAAGCTCTCTTGGCTGCAATCCAAGTTTAGCCGGATCCCGGAACGCCCCACCAATGATCAGATCATGTATGGCACCAGGGCATATCTCCTGTTCTTGATTGGATCAGCCTTACTTCCAGAG--GGACAGGGGCTATGTCTCACCAAAGTATTTGCCACTTCTGTCAGACTTTGACAAGGTACAGGAATATGCTTGGGGTGCTGCTGCTCTTGCTCATCTCT
	hom		CAGGGACTGCAGGGGCAGCCATGTGAAGCTCTCTTGGCTGCAATCCAAGTTTAGCCGGATCCCGGAACGCCCCACCAATGATCAGATCATGTATGGCACCAGGGCATATCTCCTGTTCTTGATTGGATCAGCCTTACTTCCAGAGAGGGACAGGGGCTATGTCTCACCAAAGTATTTGCCACTTCTGTCAGACTTTGACAAGGTACAGGAATATGCTTGGGGTGCTGCTGCTCTTGCTCATCTCT
	144:AGAGGGACAGGGGCTATGTCTCACCAAA>A	4	CAGGGACTGCAGGGGCAGCCATGTGAAGCTCTCTTGGCTGCAATCCAAGTTTAGCCGGATCCCGGAACGCCCCACCAATGATCAGATCATGTATGGCACCAGGGCATATCTCCTGTTCTTGATTGGATCAGCCTTACTTCCAGA---------------------------GTATTTGCCACTTCTGTCAGACTTTGACAAGGTACAGGAATATGCTTGGGGTGCTGCTGCTCTTGCTCATCTCT
	hom		CAGGGACTGCAGGGGCAGCCATGTGAAGCTCTCTTGGCTGCAATCCAAGTTTAGCCGGATCCCGGAACGCCCCACCAATGATCAGATCATGTATGGCACCAGGGCATATCTCCTGTTCTTGATTGGATCAGCCTTACTTCCAGAGAGGGACAGGGGCTATGTCTCACCAAAGTATTTGCCACTTCTGTCAGACTTTGACAAGGTACAGGAATATGCTTGGGGTGCTGCTGCTCTTGCTCATCTCT
	144:AGAGGGACAGGGGCTATGTCTCACCAAA>A	3	CAGGGACTGCAGGGGCAGCCATGTGAAGCTCTCTTGGCTGCAATCCAAGTTTAGCCGGATCCCGGAACGCCCCACCAATGATCAGATCATGTATGGCACCAGGGCATATCTCCTGTTCTTGATTGGATCAGCCTTACTTCCAGA---------------------------GTATTTGCCACTTCTGTCAGACTTTGACAAGGTACAGGAATATGCTTGGGGTGCTGCTGCTCTTGCTCATCTCT
Plate 25	hom		CAGGGACTGCAGGGGCAGCCATGTGAAGCTCTCTTGGCTGCAATCCAAGTTTAGCCGGATCCCGGAACGCCCCACCAATGATCAGATCATGTATGGCACCAGGGCATATCTCCTGTTCTTGATTGGATCAGCCTTACTTCCAGAGAGGGACAGGGGCTATGTCTCACCAAAGTATTTGCCACTTCTGTCAGACTTTGACAAGGTACAGGAATATGCTTGGGGTGCTGCTGCTCTTGCTCATCTCT
	99:CCAGGGCATATCTCCTGTTCTTGATTGGATCAGCCTTACTTCCAGAGAGGGACAGGGGCTATGTCTCAC>C;188:T>C	3	CAGGGACTGCAGGGGCAGCCATGTGAAGCTCTCTTGGCTGCAATCCAAGTTTAGCCGGATCCCGGAACGCCCCACCAATGATCAGATCATGTATGGCAC--------------------------------------------------------------------CAAAGTATTTGCCACTTCTGCCAGACTTTGACAAGGTACAGGAATATGCTTGGGGTGCTGCTGCTCTTGCTCATCTCT
Plate 30	hom		CAGGGACTGCAGGGGCAGCCATGTGAAGCTCTCTTGGCTGCAATCCAAGTTTAGCCGGATCCCGGAACGCCCCACCAATGATCAGATCATGTATGGCACCAGGGCATATCTCCTGTTCTTGATTGGATCAGCCTTACTTCCAGAGAGGGACAGGGGCTATGTCTCACCAAAGTATTTGCCACTTCTGTCAGACTTTGACAAGGTACAGGAATATGCTTGGGGTGCTGCTGCTCTTGCTCATCTCT
	21:ATGTGAAGCTCTCTTGGCTGCAATCCAAGTTTAGCCGGATCCCGGAACGCCCCACCAATGATCAGATCATGTATGGCACCAGGGCATATCTCCTGTTCTTGATTGGATCAGCCTTACTTCC>A;146:AGGGACAGGG>A	3	CAGGGACTGCAGGGGCAGCCA------------------------------------------------------------------------------------------------------------------------AGAGA---------GCTATGTCTCACCAAAGTATTTGCCACTTCTGTCAGACTTTGACAAGGTACAGGAATATGCTTGGGGTGCTGCTGCTCTTGCTCATCTCT
NY2T1
Plate 25	hom		GGTCGGGTCTACGCGGTCGAGGAGATCCTCCAGGCCAAGCTGCGCCTCCTGATCCAGGGCACCAACATGGTGGATTACGCCATGGACACCCACAAGCTGCTCCACGGCGACACAGACGACGACGTCGTCGTCCCCGTCCCCGACGACATGGTCGAGCGCCGCCACGAGGTCGTCACCAGGCTCGGGGCGCTCGCCGCCCCCATCGTCTCCGCCCTCAAGAACCACCATCTCGGCCCCGACAAGGAGCACAACATC
	216:CAAGAACCACCATCTCGGCCCCGAC>C	3	GGTCGGGTCTACGCGGTCGAGGAGATCCTCCAGGCCAAGCTGCGCCTCCTGATCCAGGGCACCAACATGGTGGATTACGCCATGGACACCCACAAGCTGCTCCACGGCGACACAGACGACGACGTCGTCGTCCCCGTCCCCGACGACATGGTCGAGCGCCGCCACGAGGTCGTCACCAGGCTCGGGGCGCTCGCCGCCCCCATCGTCTCCGCCCTC------------------------AAGGAGCACAACATC
	hom		GGTCGGGTCTACGCGGTCGAGGAGATCCTCCAGGCCAAGCTGCGCCTCCTGATCCAGGGCACCAACATGGTGGATTACGCCATGGACACCCACAAGCTGCTCCACGGCGACACAGACGACGACGTCGTCGTCCCCGTCCCCGACGACATGGTCGAGCGCCGCCACGAGGTCGTCACCAGGCTCGGGGCGCTCGCCGCCCCCATCGTCTCCGCCCTCAAGAACCACCATCTCGGCCCCGACAAGGAGCACAACATC
	116:A>G;216:CAAGAACCACCATCTCGGCCCCGAC>C	3	GGTCGGGTCTACGCGGTCGAGGAGATCCTCCAGGCCAAGCTGCGCCTCCTGATCCAGGGCACCAACATGGTGGATTACGCCATGGACACCCACAAGCTGCTCCACGGCGACACAGGCGACGACGTCGTCGTCCCCGTCCCCGACGACATGGTCGAGCGCCGCCACGAGGTCGTCACCAGGCTCGGGGCGCTCGCCGCCCCCATCGTCTCCGCCCTC------------------------AAGGAGCACAACATC
	hom		GGTCGGGTCTACGCGGTCGAGGAGATCCTCCAGGCCAAGCTGCGCCTCCTGATCCAGGGCACCAACATGGTGGATTACGCCATGGACACCCACAAGCTGCTCCACGGCGACACAGACGACGACGTCGTCGTCCCCGTCCCCGACGACATGGTCGAGCGCCGCCACGAGGTCGTCACCAGGCTCGGGGCGCTCGCCGCCCCCATCGTCTCCGCCCTCAAGAACCACCATCTCGGCCCCGACAAGGAGCACAACATC
	216:CAAGAACCACCATCTCGGCCCCGAC>C	4	GGTCGGGTCTACGCGGTCGAGGAGATCCTCCAGGCCAAGCTGCGCCTCCTGATCCAGGGCACCAACATGGTGGATTACGCCATGGACACCCACAAGCTGCTCCACGGCGACACAGACGACGACGTCGTCGTCCCCGTCCCCGACGACATGGTCGAGCGCCGCCACGAGGTCGTCACCAGGCTCGGGGCGCTCGCCGCCCCCATCGTCTCCGCCCTC------------------------AAGGAGCACAACATC
	hom		GGTCGGGTCTACGCGGTCGAGGAGATCCTCCAGGCCAAGCTGCGCCTCCTGATCCAGGGCACCAACATGGTGGATTACGCCATGGACACCCACAAGCTGCTCCACGGCGACACAGACGACGACGTCGTCGTCCCCGTCCCCGACGACATGGTCGAGCGCCGCCACGAGGTCGTCACCAGGCTCGGGGCGCTCGCCGCCCCCATCGTCTCCGCCCTCAAGAACCACCATCTCGGCCCCGACAAGGAGCACAACATC
	216:CAAGAACCACCATCTCGGCCCCGAC>C	9	GGTCGGGTCTACGCGGTCGAGGAGATCCTCCAGGCCAAGCTGCGCCTCCTGATCCAGGGCACCAACATGGTGGATTACGCCATGGACACCCACAAGCTGCTCCACGGCGACACAGACGACGACGTCGTCGTCCCCGTCCCCGACGACATGGTCGAGCGCCGCCACGAGGTCGTCACCAGGCTCGGGGCGCTCGCCGCCCCCATCGTCTCCGCCCTC------------------------AAGGAGCACAACATC
	hom		GGTCGGGTCTACGCGGTCGAGGAGATCCTCCAGGCCAAGCTGCGCCTCCTGATCCAGGGCACCAACATGGTGGATTACGCCATGGACACCCACAAGCTGCTCCACGGCGACACAGACGACGACGTCGTCGTCCCCGTCCCCGACGACATGGTCGAGCGCCGCCACGAGGTCGTCACCAGGCTCGGGGCGCTCGCCGCCCCCATCGTCTCCGCCCTCAAGAACCACCATCTCGGCCCCGACAAGGAGCACAACATC
	216:CAAGAACCACCATCTCGGCCCCGAC>C	3	GGTCGGGTCTACGCGGTCGAGGAGATCCTCCAGGCCAAGCTGCGCCTCCTGATCCAGGGCACCAACATGGTGGATTACGCCATGGACACCCACAAGCTGCTCCACGGCGACACAGACGACGACGTCGTCGTCCCCGTCCCCGACGACATGGTCGAGCGCCGCCACGAGGTCGTCACCAGGCTCGGGGCGCTCGCCGCCCCCATCGTCTCCGCCCTC------------------------AAGGAGCACAACATC
	hom		GGTCGGGTCTACGCGGTCGAGGAGATCCTCCAGGCCAAGCTGCGCCTCCTGATCCAGGGCACCAACATGGTGGATTACGCCATGGACACCCACAAGCTGCTCCACGGCGACACAGACGACGACGTCGTCGTCCCCGTCCCCGACGACATGGTCGAGCGCCGCCACGAGGTCGTCACCAGGCTCGGGGCGCTCGCCGCCCCCATCGTCTCCGCCCTCAAGAACCACCATCTCGGCCCCGACAAGGAGCACAACATC
	216:CAAGAACCACCATCTCGGCCCCGAC>C	3	GGTCGGGTCTACGCGGTCGAGGAGATCCTCCAGGCCAAGCTGCGCCTCCTGATCCAGGGCACCAACATGGTGGATTACGCCATGGACACCCACAAGCTGCTCCACGGCGACACAGACGACGACGTCGTCGTCCCCGTCCCCGACGACATGGTCGAGCGCCGCCACGAGGTCGTCACCAGGCTCGGGGCGCTCGCCGCCCCCATCGTCTCCGCCCTC------------------------AAGGAGCACAACATC
	hom		GGTCGGGTCTACGCGGTCGAGGAGATCCTCCAGGCCAAGCTGCGCCTCCTGATCCAGGGCACCAACATGGTGGATTACGCCATGGACACCCACAAGCTGCTCCACGGCGACACAGACGACGACGTCGTCGTCCCCGTCCCCGACGACATGGTCGAGCGCCGCCACGAGGTCGTCACCAGGCTCGGGGCGCTCGCCGCCCCCATCGTCTCCGCCCTCAAGAACCACCATCTCGGCCCCGACAAGGAGCACAACATC
	216:CAAGAACCACCATCTCGGCCCCGAC>C	3	GGTCGGGTCTACGCGGTCGAGGAGATCCTCCAGGCCAAGCTGCGCCTCCTGATCCAGGGCACCAACATGGTGGATTACGCCATGGACACCCACAAGCTGCTCCACGGCGACACAGACGACGACGTCGTCGTCCCCGTCCCCGACGACATGGTCGAGCGCCGCCACGAGGTCGTCACCAGGCTCGGGGCGCTCGCCGCCCCCATCGTCTCCGCCCTC------------------------AAGGAGCACAACATC
	hom		GGTCGGGTCTACGCGGTCGAGGAGATCCTCCAGGCCAAGCTGCGCCTCCTGATCCAGGGCACCAACATGGTGGATTACGCCATGGACACCCACAAGCTGCTCCACGGCGACACAGACGACGACGTCGTCGTCCCCGTCCCCGACGACATGGTCGAGCGCCGCCACGAGGTCGTCACCAGGCTCGGGGCGCTCGCCGCCCCCATCGTCTCCGCCCTCAAGAACCACCATCTCGGCCCCGACAAGGAGCACAACATC
	216:CAAGAACCACCATCTCGGCCCCGAC>C	4	GGTCGGGTCTACGCGGTCGAGGAGATCCTCCAGGCCAAGCTGCGCCTCCTGATCCAGGGCACCAACATGGTGGATTACGCCATGGACACCCACAAGCTGCTCCACGGCGACACAGACGACGACGTCGTCGTCCCCGTCCCCGACGACATGGTCGAGCGCCGCCACGAGGTCGTCACCAGGCTCGGGGCGCTCGCCGCCCCCATCGTCTCCGCCCTC------------------------AAGGAGCACAACATC
	bia		GGTCGGGTCTACGCGGTCGAGGAGATCCTCCAGGCCAAGCTGCGCCTCCTGATCCAGGGCACCAACATGGTGGATTACGCCATGGACACCCACAAGCTGCTCCACGGCGACACAGACGACGACGTCGTCGTCCCCGTCCCCGACGACATGGTCGAGCGCCGCCACGAGGTCGTCACCAGGCTCGGGGCGCTCGCCGCCCCCATCGTCTCCGCCCTCAAGAACCACCATCTCGGCCCCGACAAGGAGCACAACATC
	216:CAAGAACCACCATCTCGGCCCCGAC>C	8	GGTCGGGTCTACGCGGTCGAGGAGATCCTCCAGGCCAAGCTGCGCCTCCTGATCCAGGGCACCAACATGGTGGATTACGCCATGGACACCCACAAGCTGCTCCACGGCGACACAGACGACGACGTCGTCGTCCCCGTCCCCGACGACATGGTCGAGCGCCGCCACGAGGTCGTCACCAGGCTCGGGGCGCTCGCCGCCCCCATCGTCTCCGCCCTC------------------------AAGGAGCACAACATC
	51:GAT>G;216:CAAGAACCACCATCTCGGCCCCGAC>C	3	GGTCGGGTCTACGCGGTCGAGGAGATCCTCCAGGCCAAGCTGCGCCTCCTG--CCAGGGCACCAACATGGTGGATTACGCCATGGACACCCACAAGCTGCTCCACGGCGACACAGACGACGACGTCGTCGTCCCCGTCCCCGACGACATGGTCGAGCGCCGCCACGAGGTCGTCACCAGGCTCGGGGCGCTCGCCGCCCCCATCGTCTCCGCCCTC------------------------AAGGAGCACAACATC
Plate 27	hom		GGTCGGGTCTACGCGGTCGAGGAGATCCTCCAGGCCAAGCTGCGCCTCCTGATCCAGGGCACCAACATGGTGGATTACGCCATGGACACCCACAAGCTGCTCCACGGCGACACAGACGACGACGTCGTCGTCCCCGTCCCCGACGACATGGTCGAGCGCCGCCACGAGGTCGTCACCAGGCTCGGGGCGCTCGCCGCCCCCATCGTCTCCGCCCTCAAGAACCACCATCTCGGCCCCGACAAGGAGCACAACATC
	216:CAAGAACCACCATCTCGGCCCCGAC>C	3	GGTCGGGTCTACGCGGTCGAGGAGATCCTCCAGGCCAAGCTGCGCCTCCTGATCCAGGGCACCAACATGGTGGATTACGCCATGGACACCCACAAGCTGCTCCACGGCGACACAGACGACGACGTCGTCGTCCCCGTCCCCGACGACATGGTCGAGCGCCGCCACGAGGTCGTCACCAGGCTCGGGGCGCTCGCCGCCCCCATCGTCTCCGCCCTC------------------------AAGGAGCACAACATC
	hom		GGTCGGGTCTACGCGGTCGAGGAGATCCTCCAGGCCAAGCTGCGCCTCCTGATCCAGGGCACCAACATGGTGGATTACGCCATGGACACCCACAAGCTGCTCCACGGCGACACAGACGACGACGTCGTCGTCCCCGTCCCCGACGACATGGTCGAGCGCCGCCACGAGGTCGTCACCAGGCTCGGGGCGCTCGCCGCCCCCATCGTCTCCGCCCTCAAGAACCACCATCTCGGCCCCGACAAGGAGCACAACATC
	216:CAAGAACCACCATCTCGGCCCCGAC>C	3	GGTCGGGTCTACGCGGTCGAGGAGATCCTCCAGGCCAAGCTGCGCCTCCTGATCCAGGGCACCAACATGGTGGATTACGCCATGGACACCCACAAGCTGCTCCACGGCGACACAGACGACGACGTCGTCGTCCCCGTCCCCGACGACATGGTCGAGCGCCGCCACGAGGTCGTCACCAGGCTCGGGGCGCTCGCCGCCCCCATCGTCTCCGCCCTC------------------------AAGGAGCACAACATC
	hom		GGTCGGGTCTACGCGGTCGAGGAGATCCTCCAGGCCAAGCTGCGCCTCCTGATCCAGGGCACCAACATGGTGGATTACGCCATGGACACCCACAAGCTGCTCCACGGCGACACAGACGACGACGTCGTCGTCCCCGTCCCCGACGACATGGTCGAGCGCCGCCACGAGGTCGTCACCAGGCTCGGGGCGCTCGCCGCCCCCATCGTCTCCGCCCTCAAGAACCACCATCTCGGCCCCGACAAGGAGCACAACATC
	216:CAAGAACCACCATCTCGGCCCCGAC>C	4	GGTCGGGTCTACGCGGTCGAGGAGATCCTCCAGGCCAAGCTGCGCCTCCTGATCCAGGGCACCAACATGGTGGATTACGCCATGGACACCCACAAGCTGCTCCACGGCGACACAGACGACGACGTCGTCGTCCCCGTCCCCGACGACATGGTCGAGCGCCGCCACGAGGTCGTCACCAGGCTCGGGGCGCTCGCCGCCCCCATCGTCTCCGCCCTC------------------------AAGGAGCACAACATC
	hom		GGTCGGGTCTACGCGGTCGAGGAGATCCTCCAGGCCAAGCTGCGCCTCCTGATCCAGGGCACCAACATGGTGGATTACGCCATGGACACCCACAAGCTGCTCCACGGCGACACAGACGACGACGTCGTCGTCCCCGTCCCCGACGACATGGTCGAGCGCCGCCACGAGGTCGTCACCAGGCTCGGGGCGCTCGCCGCCCCCATCGTCTCCGCCCTCAAGAACCACCATCTCGGCCCCGACAAGGAGCACAACATC
	216:CAAGAACCACCATCTCGGCCCCGAC>C	3	GGTCGGGTCTACGCGGTCGAGGAGATCCTCCAGGCCAAGCTGCGCCTCCTGATCCAGGGCACCAACATGGTGGATTACGCCATGGACACCCACAAGCTGCTCCACGGCGACACAGACGACGACGTCGTCGTCCCCGTCCCCGACGACATGGTCGAGCGCCGCCACGAGGTCGTCACCAGGCTCGGGGCGCTCGCCGCCCCCATCGTCTCCGCCCTC------------------------AAGGAGCACAACATC
	hom		GGTCGGGTCTACGCGGTCGAGGAGATCCTCCAGGCCAAGCTGCGCCTCCTGATCCAGGGCACCAACATGGTGGATTACGCCATGGACACCCACAAGCTGCTCCACGGCGACACAGACGACGACGTCGTCGTCCCCGTCCCCGACGACATGGTCGAGCGCCGCCACGAGGTCGTCACCAGGCTCGGGGCGCTCGCCGCCCCCATCGTCTCCGCCCTCAAGAACCACCATCTCGGCCCCGACAAGGAGCACAACATC
	216:CAAGAACCACCATCTCGGCCCCGAC>C	4	GGTCGGGTCTACGCGGTCGAGGAGATCCTCCAGGCCAAGCTGCGCCTCCTGATCCAGGGCACCAACATGGTGGATTACGCCATGGACACCCACAAGCTGCTCCACGGCGACACAGACGACGACGTCGTCGTCCCCGTCCCCGACGACATGGTCGAGCGCCGCCACGAGGTCGTCACCAGGCTCGGGGCGCTCGCCGCCCCCATCGTCTCCGCCCTC------------------------AAGGAGCACAACATC
Plate 28	hom		GGTCGGGTCTACGCGGTCGAGGAGATCCTCCAGGCCAAGCTGCGCCTCCTGATCCAGGGCACCAACATGGTGGATTACGCCATGGACACCCACAAGCTGCTCCACGGCGACACAGACGACGACGTCGTCGTCCCCGTCCCCGACGACATGGTCGAGCGCCGCCACGAGGTCGTCACCAGGCTCGGGGCGCTCGCCGCCCCCATCGTCTCCGCCCTCAAGAACCACCATCTCGGCCCCGACAAGGAGCACAACATC
	216:CAAGAACCACCATCTCGGCCCCGAC>C	10	GGTCGGGTCTACGCGGTCGAGGAGATCCTCCAGGCCAAGCTGCGCCTCCTGATCCAGGGCACCAACATGGTGGATTACGCCATGGACACCCACAAGCTGCTCCACGGCGACACAGACGACGACGTCGTCGTCCCCGTCCCCGACGACATGGTCGAGCGCCGCCACGAGGTCGTCACCAGGCTCGGGGCGCTCGCCGCCCCCATCGTCTCCGCCCTC------------------------AAGGAGCACAACATC
	hom		GGTCGGGTCTACGCGGTCGAGGAGATCCTCCAGGCCAAGCTGCGCCTCCTGATCCAGGGCACCAACATGGTGGATTACGCCATGGACACCCACAAGCTGCTCCACGGCGACACAGACGACGACGTCGTCGTCCCCGTCCCCGACGACATGGTCGAGCGCCGCCACGAGGTCGTCACCAGGCTCGGGGCGCTCGCCGCCCCCATCGTCTCCGCCCTCAAGAACCACCATCTCGGCCCCGACAAGGAGCACAACATC
	216:CAAGAACCACCATCTCGGCCCCGAC>C	3	GGTCGGGTCTACGCGGTCGAGGAGATCCTCCAGGCCAAGCTGCGCCTCCTGATCCAGGGCACCAACATGGTGGATTACGCCATGGACACCCACAAGCTGCTCCACGGCGACACAGACGACGACGTCGTCGTCCCCGTCCCCGACGACATGGTCGAGCGCCGCCACGAGGTCGTCACCAGGCTCGGGGCGCTCGCCGCCCCCATCGTCTCCGCCCTC------------------------AAGGAGCACAACATC
	hom		GGTCGGGTCTACGCGGTCGAGGAGATCCTCCAGGCCAAGCTGCGCCTCCTGATCCAGGGCACCAACATGGTGGATTACGCCATGGACACCCACAAGCTGCTCCACGGCGACACAGACGACGACGTCGTCGTCCCCGTCCCCGACGACATGGTCGAGCGCCGCCACGAGGTCGTCACCAGGCTCGGGGCGCTCGCCGCCCCCATCGTCTCCGCCCTCAAGAACCACCATCTCGGCCCCGACAAGGAGCACAACATC
	216:CAAGAACCACCATCTCGGCCCCGAC>C	7	GGTCGGGTCTACGCGGTCGAGGAGATCCTCCAGGCCAAGCTGCGCCTCCTGATCCAGGGCACCAACATGGTGGATTACGCCATGGACACCCACAAGCTGCTCCACGGCGACACAGACGACGACGTCGTCGTCCCCGTCCCCGACGACATGGTCGAGCGCCGCCACGAGGTCGTCACCAGGCTCGGGGCGCTCGCCGCCCCCATCGTCTCCGCCCTC------------------------AAGGAGCACAACATC
	bia		GGTCGGGTCTACGCGGTCGAGGAGATCCTCCAGGCCAAGCTGCGCCTCCTGATCCAGGGCACCAACATGGTGGATTACGCCATGGACACCCACAAGCTGCTCCACGGCGACACAGACGACGACGTCGTCGTCCCCGTCCCCGACGACATGGTCGAGCGCCGCCACGAGGTCGTCACCAGGCTCGGGGCGCTCGCCGCCCCCATCGTCTCCGCCCTCAAGAACCACCATCTCGGCCCCGACAAGGAGCACAACATC
	51:GAT>G;216:CAAGAACCACCATCTCGGCCCCGAC>C	6	GGTCGGGTCTACGCGGTCGAGGAGATCCTCCAGGCCAAGCTGCGCCTCCTG--CCAGGGCACCAACATGGTGGATTACGCCATGGACACCCACAAGCTGCTCCACGGCGACACAGACGACGACGTCGTCGTCCCCGTCCCCGACGACATGGTCGAGCGCCGCCACGAGGTCGTCACCAGGCTCGGGGCGCTCGCCGCCCCCATCGTCTCCGCCCTC------------------------AAGGAGCACAACATC
	216:CAAGAACCACCATCTCGGCCCCGAC>C	5	GGTCGGGTCTACGCGGTCGAGGAGATCCTCCAGGCCAAGCTGCGCCTCCTGATCCAGGGCACCAACATGGTGGATTACGCCATGGACACCCACAAGCTGCTCCACGGCGACACAGACGACGACGTCGTCGTCCCCGTCCCCGACGACATGGTCGAGCGCCGCCACGAGGTCGTCACCAGGCTCGGGGCGCTCGCCGCCCCCATCGTCTCCGCCCTC------------------------AAGGAGCACAACATC
	hom		GGTCGGGTCTACGCGGTCGAGGAGATCCTCCAGGCCAAGCTGCGCCTCCTGATCCAGGGCACCAACATGGTGGATTACGCCATGGACACCCACAAGCTGCTCCACGGCGACACAGACGACGACGTCGTCGTCCCCGTCCCCGACGACATGGTCGAGCGCCGCCACGAGGTCGTCACCAGGCTCGGGGCGCTCGCCGCCCCCATCGTCTCCGCCCTCAAGAACCACCATCTCGGCCCCGACAAGGAGCACAACATC
	216:CAAGAACCACCATCTCGGCCCCGAC>C	3	GGTCGGGTCTACGCGGTCGAGGAGATCCTCCAGGCCAAGCTGCGCCTCCTGATCCAGGGCACCAACATGGTGGATTACGCCATGGACACCCACAAGCTGCTCCACGGCGACACAGACGACGACGTCGTCGTCCCCGTCCCCGACGACATGGTCGAGCGCCGCCACGAGGTCGTCACCAGGCTCGGGGCGCTCGCCGCCCCCATCGTCTCCGCCCTC------------------------AAGGAGCACAACATC
	hom		GGTCGGGTCTACGCGGTCGAGGAGATCCTCCAGGCCAAGCTGCGCCTCCTGATCCAGGGCACCAACATGGTGGATTACGCCATGGACACCCACAAGCTGCTCCACGGCGACACAGACGACGACGTCGTCGTCCCCGTCCCCGACGACATGGTCGAGCGCCGCCACGAGGTCGTCACCAGGCTCGGGGCGCTCGCCGCCCCCATCGTCTCCGCCCTCAAGAACCACCATCTCGGCCCCGACAAGGAGCACAACATC
	216:CAAGAACCACCATCTCGGCCCCGAC>C	5	GGTCGGGTCTACGCGGTCGAGGAGATCCTCCAGGCCAAGCTGCGCCTCCTGATCCAGGGCACCAACATGGTGGATTACGCCATGGACACCCACAAGCTGCTCCACGGCGACACAGACGACGACGTCGTCGTCCCCGTCCCCGACGACATGGTCGAGCGCCGCCACGAGGTCGTCACCAGGCTCGGGGCGCTCGCCGCCCCCATCGTCTCCGCCCTC------------------------AAGGAGCACAACATC
	hom		GGTCGGGTCTACGCGGTCGAGGAGATCCTCCAGGCCAAGCTGCGCCTCCTGATCCAGGGCACCAACATGGTGGATTACGCCATGGACACCCACAAGCTGCTCCACGGCGACACAGACGACGACGTCGTCGTCCCCGTCCCCGACGACATGGTCGAGCGCCGCCACGAGGTCGTCACCAGGCTCGGGGCGCTCGCCGCCCCCATCGTCTCCGCCCTCAAGAACCACCATCTCGGCCCCGACAAGGAGCACAACATC
	216:CAAGAACCACCATCTCGGCCCCGAC>C	3	GGTCGGGTCTACGCGGTCGAGGAGATCCTCCAGGCCAAGCTGCGCCTCCTGATCCAGGGCACCAACATGGTGGATTACGCCATGGACACCCACAAGCTGCTCCACGGCGACACAGACGACGACGTCGTCGTCCCCGTCCCCGACGACATGGTCGAGCGCCGCCACGAGGTCGTCACCAGGCTCGGGGCGCTCGCCGCCCCCATCGTCTCCGCCCTC------------------------AAGGAGCACAACATC
	hom		GGTCGGGTCTACGCGGTCGAGGAGATCCTCCAGGCCAAGCTGCGCCTCCTGATCCAGGGCACCAACATGGTGGATTACGCCATGGACACCCACAAGCTGCTCCACGGCGACACAGACGACGACGTCGTCGTCCCCGTCCCCGACGACATGGTCGAGCGCCGCCACGAGGTCGTCACCAGGCTCGGGGCGCTCGCCGCCCCCATCGTCTCCGCCCTCAAGAACCACCATCTCGGCCCCGACAAGGAGCACAACATC
	216:CAAGAACCACCATCTCGGCCCCGAC>C	3	GGTCGGGTCTACGCGGTCGAGGAGATCCTCCAGGCCAAGCTGCGCCTCCTGATCCAGGGCACCAACATGGTGGATTACGCCATGGACACCCACAAGCTGCTCCACGGCGACACAGACGACGACGTCGTCGTCCCCGTCCCCGACGACATGGTCGAGCGCCGCCACGAGGTCGTCACCAGGCTCGGGGCGCTCGCCGCCCCCATCGTCTCCGCCCTC------------------------AAGGAGCACAACATC
	hom		GGTCGGGTCTACGCGGTCGAGGAGATCCTCCAGGCCAAGCTGCGCCTCCTGATCCAGGGCACCAACATGGTGGATTACGCCATGGACACCCACAAGCTGCTCCACGGCGACACAGACGACGACGTCGTCGTCCCCGTCCCCGACGACATGGTCGAGCGCCGCCACGAGGTCGTCACCAGGCTCGGGGCGCTCGCCGCCCCCATCGTCTCCGCCCTCAAGAACCACCATCTCGGCCCCGACAAGGAGCACAACATC
	51:GAT>G;216:CAAGAACCACCATCTCGGCCCCGAC>C	3	GGTCGGGTCTACGCGGTCGAGGAGATCCTCCAGGCCAAGCTGCGCCTCCTG--CCAGGGCACCAACATGGTGGATTACGCCATGGACACCCACAAGCTGCTCCACGGCGACACAGACGACGACGTCGTCGTCCCCGTCCCCGACGACATGGTCGAGCGCCGCCACGAGGTCGTCACCAGGCTCGGGGCGCTCGCCGCCCCCATCGTCTCCGCCCTC------------------------AAGGAGCACAACATC
	hom		GGTCGGGTCTACGCGGTCGAGGAGATCCTCCAGGCCAAGCTGCGCCTCCTGATCCAGGGCACCAACATGGTGGATTACGCCATGGACACCCACAAGCTGCTCCACGGCGACACAGACGACGACGTCGTCGTCCCCGTCCCCGACGACATGGTCGAGCGCCGCCACGAGGTCGTCACCAGGCTCGGGGCGCTCGCCGCCCCCATCGTCTCCGCCCTCAAGAACCACCATCTCGGCCCCGACAAGGAGCACAACATC
	216:CAAGAACCACCATCTCGGCCCCGAC>C	3	GGTCGGGTCTACGCGGTCGAGGAGATCCTCCAGGCCAAGCTGCGCCTCCTGATCCAGGGCACCAACATGGTGGATTACGCCATGGACACCCACAAGCTGCTCCACGGCGACACAGACGACGACGTCGTCGTCCCCGTCCCCGACGACATGGTCGAGCGCCGCCACGAGGTCGTCACCAGGCTCGGGGCGCTCGCCGCCCCCATCGTCTCCGCCCTC------------------------AAGGAGCACAACATC
Plate 30	hom		GGTCGGGTCTACGCGGTCGAGGAGATCCTCCAGGCCAAGCTGCGCCTCCTGATCCAGGGCACCAACATGGTGGATTACGCCATGGACACCCACAAGCTGCTCCACGGCGACACAGACGACGACGTCGTCGTCCCCGTCCCCGACGACATGGTCGAGCGCCGCCACGAGGTCGTCACCAGGCTCGGGGCGCTCGCCGCCCCCATCGTCTCCGCCCTCAAGAACCACCATCTCGGCCCCGACAAGGAGCACAACATC
	216:CAAGAACCACCATCTCGGCCCCGAC>C	6	GGTCGGGTCTACGCGGTCGAGGAGATCCTCCAGGCCAAGCTGCGCCTCCTGATCCAGGGCACCAACATGGTGGATTACGCCATGGACACCCACAAGCTGCTCCACGGCGACACAGACGACGACGTCGTCGTCCCCGTCCCCGACGACATGGTCGAGCGCCGCCACGAGGTCGTCACCAGGCTCGGGGCGCTCGCCGCCCCCATCGTCTCCGCCCTC------------------------AAGGAGCACAACATC
NY2T2
Plate 23	hom		CAGGTACTTGAATGCGATCCAGACAGATGCACCACATCTTCTGAGATACCTTGCTGCAGCAATTGTTGTGAACAGAAGGAGAAGGAATATGCTTAAAGAGTTGGTTAAAGTCATTCAACAGGAGCAGCACAGCTACAAGGATCCCATTACTGAATTCCTGGAATGCCTGTACGTTAACCATGATTTTGATGGCGCACAACAGAAACTCAGAGTGTGAGCAGGTAAA
	210:G>T	4	CAGGTACTTGAATGCGATCCAGACAGATGCACCACATCTTCTGAGATACCTTGCTGCAGCAATTGTTGTGAACAGAAGGAGAAGGAATATGCTTAAAGAGTTGGTTAAAGTCATTCAACAGGAGCAGCACAGCTACAAGGATCCCATTACTGAATTCCTGGAATGCCTGTACGTTAACCATGATTTTGATGGCGCACAACAGAAACTCATAGTGTGAGCAGGTAAA
Plate 23	bia		CAGGTACTTGAATGCGATCCAGACAGATGCACCACATCTTCTGAGATACCTTGCTGCAGCAATTGTTGTGAACAGAAGGAGAAGGAATATGCTTAAAGAGTTGGTTAAAGTCATTCAACAGGAGCAGCACAGCT-ACAAGGATCCCATTACTGAATTCCTGGAATGCCTGTACGTTAACCATGATTTTGATGGCGCACAACAGAAACTCAGAGTGTGAGCAGGTAAA
	134:T>TT	13	CAGGTACTTGAATGCGATCCAGACAGATGCACCACATCTTCTGAGATACCTTGCTGCAGCAATTGTTGTGAACAGAAGGAGAAGGAATATGCTTAAAGAGTTGGTTAAAGTCATTCAACAGGAGCAGCACAGCTTACAAGGATCCCATTACTGAATTCCTGGAATGCCTGTACGTTAACCATGATTTTGATGGCGCACAACAGAAACTCAGAGTGTGAGCAGGTAAA
	130:CAGC>C	3	CAGGTACTTGAATGCGATCCAGACAGATGCACCACATCTTCTGAGATACCTTGCTGCAGCAATTGTTGTGAACAGAAGGAGAAGGAATATGCTTAAAGAGTTGGTTAAAGTCATTCAACAGGAGCAGCAC---T-ACAAGGATCCCATTACTGAATTCCTGGAATGCCTGTACGTTAACCATGATTTTGATGGCGCACAACAGAAACTCAGAGTGTGAGCAGGTAAA
	bia		CAGGTACTTGAATGCGATCCAGACAGATGCACCACATCTTCTGAGATACCTTGCTGCAGCAATTGTTGTGAACAGAAGGAGAAGGAATATGCTTAAAGAGTTGGTTAAAGTCATTCAACAGGAGCAGCACAGCT-ACAAGGATCCCATTACTGAATTCCTGGAATGCCTGTACGTTAACCATGATTTTGATGGCGCACAACAGAAACTCAGAGTGTGAGCAGGTAAA
	210:G>T	3	CAGGTACTTGAATGCGATCCAGACAGATGCACCACATCTTCTGAGATACCTTGCTGCAGCAATTGTTGTGAACAGAAGGAGAAGGAATATGCTTAAAGAGTTGGTTAAAGTCATTCAACAGGAGCAGCACAGCT-ACAAGGATCCCATTACTGAATTCCTGGAATGCCTGTACGTTAACCATGATTTTGATGGCGCACAACAGAAACTCATAGTGTGAGCAGGTAAA
	134:T>TT	3	CAGGTACTTGAATGCGATCCAGACAGATGCACCACATCTTCTGAGATACCTTGCTGCAGCAATTGTTGTGAACAGAAGGAGAAGGAATATGCTTAAAGAGTTGGTTAAAGTCATTCAACAGGAGCAGCACAGCTTACAAGGATCCCATTACTGAATTCCTGGAATGCCTGTACGTTAACCATGATTTTGATGGCGCACAACAGAAACTCAGAGTGTGAGCAGGTAAA
	hom		CAGGTACTTGAATGCGATCCAGACAGATGCACCACATCTTCTGAGATACCTTGCTGCAGCAATTGTTGTGAACAGAAGGAGAAGGAATATGCTTAAAGAGTTGGTTAAAGTCATTCAACAGGAGCAGCACAGCT-ACAAGGATCCCATTACTGAATTCCTGGAATGCCTGTACGTTAACCATGATTTTGATGGCGCACAACAGAAACTCAGAGTGTGAGCAGGTAAA
	134:T>TT	3	CAGGTACTTGAATGCGATCCAGACAGATGCACCACATCTTCTGAGATACCTTGCTGCAGCAATTGTTGTGAACAGAAGGAGAAGGAATATGCTTAAAGAGTTGGTTAAAGTCATTCAACAGGAGCAGCACAGCTTACAAGGATCCCATTACTGAATTCCTGGAATGCCTGTACGTTAACCATGATTTTGATGGCGCACAACAGAAACTCAGAGTGTGAGCAGGTAAA
	hom		CAGGTACTTGAATGCGATCCAGACAGATGCACCACATCTTCTGAGATACCTTGCTGCAGCAATTGTTGTGAACAGAAGGAGAAGGAATATGCTTAAAGAGTTGGTTAAAGTCATTCAACAGGAGCAGCACAGCTACAAGGATCCCATTACTGAATTCCTGGAATGCCTGTACGTTAACCATGATTTTGATGGCGCACAACAGAAACTCAGAGTGTGAGCAGGTAAA
	132:G>T	4	CAGGTACTTGAATGCGATCCAGACAGATGCACCACATCTTCTGAGATACCTTGCTGCAGCAATTGTTGTGAACAGAAGGAGAAGGAATATGCTTAAAGAGTTGGTTAAAGTCATTCAACAGGAGCAGCACATCTACAAGGATCCCATTACTGAATTCCTGGAATGCCTGTACGTTAACCATGATTTTGATGGCGCACAACAGAAACTCAGAGTGTGAGCAGGTAAA
	hom		CAGGTACTTGAATGCGATCCAGACAGATGCACCACATCTTCTGAGATACCTTGCTGCAGCAATTGTTGTGAACAGAAGGAGAAGGAATATGCTTAAAGAGTTGGTTAAAGTCATTCAACAGGAGCAGCACAGCT-ACAAGGATCCCATTACTGAATTCCTGGAATGCCTGTACGTTAACCATGATTTTGATGGCGCACAACAGAAACTCAGAGTGTGAGCAGGTAAA
	134:T>TT	20	CAGGTACTTGAATGCGATCCAGACAGATGCACCACATCTTCTGAGATACCTTGCTGCAGCAATTGTTGTGAACAGAAGGAGAAGGAATATGCTTAAAGAGTTGGTTAAAGTCATTCAACAGGAGCAGCACAGCTTACAAGGATCCCATTACTGAATTCCTGGAATGCCTGTACGTTAACCATGATTTTGATGGCGCACAACAGAAACTCAGAGTGTGAGCAGGTAAA
	hom		CAGGTACTTGAATGCGATCCAGACAGATGCACCACATCTTCTGAGATACCTTGCTGCAGCAATTGTTGTGAACAGAAGGAGAAGGAATATGCTTAAAGAGTTGGTTAAAGTCATTCAACAGGAGCAGCACAGCT-ACAAGGATCCCATTACTGAATTCCTGGAATGCCTGTACGTTAACCATGATTTTGATGGCGCACAACAGAAACTCAGAGTGTGAGCAGGTAAA
	134:T>TT	14	CAGGTACTTGAATGCGATCCAGACAGATGCACCACATCTTCTGAGATACCTTGCTGCAGCAATTGTTGTGAACAGAAGGAGAAGGAATATGCTTAAAGAGTTGGTTAAAGTCATTCAACAGGAGCAGCACAGCTTACAAGGATCCCATTACTGAATTCCTGGAATGCCTGTACGTTAACCATGATTTTGATGGCGCACAACAGAAACTCAGAGTGTGAGCAGGTAAA
	hom		CAGGTACTTGAATGCGATCCAGACAGATGCACCACATCTTCTGAGATACCTTGCTGCAGCAATTGTTGTGAACAGAAGGAGAAGGAATATGCTTAAAGAGTTGGTTAAAGTCATTCAACAGGAGCAGCACAGCT-ACAAGGATCCCATTACTGAATTCCTGGAATGCCTGTACGTTAACCATGATTTTGATGGCGCACAACAGAAACTCAGAGTGTGAGCAGGTAAA
	134:T>TT	3	CAGGTACTTGAATGCGATCCAGACAGATGCACCACATCTTCTGAGATACCTTGCTGCAGCAATTGTTGTGAACAGAAGGAGAAGGAATATGCTTAAAGAGTTGGTTAAAGTCATTCAACAGGAGCAGCACAGCTTACAAGGATCCCATTACTGAATTCCTGGAATGCCTGTACGTTAACCATGATTTTGATGGCGCACAACAGAAACTCAGAGTGTGAGCAGGTAAA
	hom		CAGGTACTTGAATGCGATCCAGACAGATGCACCACATCTTCTGAGATACCTTGCTGCAGCAATTGTTGTGAACAGAAGGAGAAGGAATATGCTTAAAGAGTTGGTTAAAGTCATTCAACAGGAGCAGCACAGCT-ACAAGGATCCCATTACTGAATTCCTGGAATGCCTGTACGTTAACCATGATTTTGATGGCGCACAACAGAAACTCAGAGTGTGAGCAGGTAAA
	134:T>TT	8	CAGGTACTTGAATGCGATCCAGACAGATGCACCACATCTTCTGAGATACCTTGCTGCAGCAATTGTTGTGAACAGAAGGAGAAGGAATATGCTTAAAGAGTTGGTTAAAGTCATTCAACAGGAGCAGCACAGCTTACAAGGATCCCATTACTGAATTCCTGGAATGCCTGTACGTTAACCATGATTTTGATGGCGCACAACAGAAACTCAGAGTGTGAGCAGGTAAA
	bia		CAGGTACTTGAATGCGATCCAGACAGATGCACCACATCTTCTGAGATACCTTGCTGCAGCAATTGTTGTGAACAGAAGGAGAAGGAATATGCTTAAAGAGTTGGTTAAAGTCATTCAACAGGAGCAGCACAGCT-ACAAGGATCCCATTACTGAATTCCTGGAATGCCTGTACGTTAACCATGATTTTGATGGCGCACAACAGAAACTCAGAGTGTGAGCAGGTAAA
	132:G>T;210:G>T	4	CAGGTACTTGAATGCGATCCAGACAGATGCACCACATCTTCTGAGATACCTTGCTGCAGCAATTGTTGTGAACAGAAGGAGAAGGAATATGCTTAAAGAGTTGGTTAAAGTCATTCAACAGGAGCAGCACATCT-ACAAGGATCCCATTACTGAATTCCTGGAATGCCTGTACGTTAACCATGATTTTGATGGCGCACAACAGAAACTCATAGTGTGAGCAGGTAAA
	134:T>TT	3	CAGGTACTTGAATGCGATCCAGACAGATGCACCACATCTTCTGAGATACCTTGCTGCAGCAATTGTTGTGAACAGAAGGAGAAGGAATATGCTTAAAGAGTTGGTTAAAGTCATTCAACAGGAGCAGCACAGCTTACAAGGATCCCATTACTGAATTCCTGGAATGCCTGTACGTTAACCATGATTTTGATGGCGCACAACAGAAACTCAGAGTGTGAGCAGGTAAA
	hom		CAGGTACTTGAATGCGATCCAGACAGATGCACCACATCTTCTGAGATACCTTGCTGCAGCAATTGTTGTGAACAGAAGGAGAAGGAATATGCTTAAAGAGTTGGTTAAAGTCATTCAACAGGAGCAGCACAGCTACAAGGATCCCATTACTGAATTCCTGGAATGCCTGTACGTTAACCATGATTTTGATGGCGCACAACAGAAACTCAGAGTGTGAGCAGGTAAA
	130:CAGC>C	3	CAGGTACTTGAATGCGATCCAGACAGATGCACCACATCTTCTGAGATACCTTGCTGCAGCAATTGTTGTGAACAGAAGGAGAAGGAATATGCTTAAAGAGTTGGTTAAAGTCATTCAACAGGAGCAGCAC---TACAAGGATCCCATTACTGAATTCCTGGAATGCCTGTACGTTAACCATGATTTTGATGGCGCACAACAGAAACTCAGAGTGTGAGCAGGTAAA
	chi		CAGGTACTTGAATGCGATCCAGACAGATGCACCACATCTTCTGAGATACCTTGCTGCAGCAATTGTTGTGAACAGAAGGAGAAGGAATATGCTTAAAGAGTTGGTTAAAGTCATTCAACAGGAGCAGCACAGCT-ACAAGGATCCCATTACTGAATTCCTGGAATGCCTGTACGTTAACCATGATTTTGATGGCGCACAACAGAAACTCAGAGTGTGAGCAGGTAAA
	134:T>TT	5	CAGGTACTTGAATGCGATCCAGACAGATGCACCACATCTTCTGAGATACCTTGCTGCAGCAATTGTTGTGAACAGAAGGAGAAGGAATATGCTTAAAGAGTTGGTTAAAGTCATTCAACAGGAGCAGCACAGCTTACAAGGATCCCATTACTGAATTCCTGGAATGCCTGTACGTTAACCATGATTTTGATGGCGCACAACAGAAACTCAGAGTGTGAGCAGGTAAA
	132:G>T	3	CAGGTACTTGAATGCGATCCAGACAGATGCACCACATCTTCTGAGATACCTTGCTGCAGCAATTGTTGTGAACAGAAGGAGAAGGAATATGCTTAAAGAGTTGGTTAAAGTCATTCAACAGGAGCAGCACATCT-ACAAGGATCCCATTACTGAATTCCTGGAATGCCTGTACGTTAACCATGATTTTGATGGCGCACAACAGAAACTCAGAGTGTGAGCAGGTAAA
	130:CAGC>C	3	CAGGTACTTGAATGCGATCCAGACAGATGCACCACATCTTCTGAGATACCTTGCTGCAGCAATTGTTGTGAACAGAAGGAGAAGGAATATGCTTAAAGAGTTGGTTAAAGTCATTCAACAGGAGCAGCAC---T-ACAAGGATCCCATTACTGAATTCCTGGAATGCCTGTACGTTAACCATGATTTTGATGGCGCACAACAGAAACTCAGAGTGTGAGCAGGTAAA
	hom		CAGGTACTTGAATGCGATCCAGACAGATGCACCACATCTTCTGAGATACCTTGCTGCAGCAATTGTTGTGAACAGAAGGAGAAGGAATATGCTTAAAGAGTTGGTTAAAGTCATTCAACAGGAGCAGCACAGCT-ACAAGGATCCCATTACTGAATTCCTGGAATGCCTGTACGTTAACCATGATTTTGATGGCGCACAACAGAAACTCAGAGTGTGAGCAGGTAAA
	134:T>TT	4	CAGGTACTTGAATGCGATCCAGACAGATGCACCACATCTTCTGAGATACCTTGCTGCAGCAATTGTTGTGAACAGAAGGAGAAGGAATATGCTTAAAGAGTTGGTTAAAGTCATTCAACAGGAGCAGCACAGCTTACAAGGATCCCATTACTGAATTCCTGGAATGCCTGTACGTTAACCATGATTTTGATGGCGCACAACAGAAACTCAGAGTGTGAGCAGGTAAA
	bia		CAGGTACTTGAATGCGATCCAGACAGATGCACCACATCTTCTGAGATACCTTGCTGCAGCAATTGTTGTGAACAGAAGGAGAAGGAATATGCTTAAAGAGTTGGTTAAAGTCATTCAACAGGAGCAGCACAGCT-ACAAGGATCCCATTACTGAATTCCTGGAATGCCTGTACGTTAACCATGATTTTGATGGCGCACAACAGAAACTCAGAGTGTGAGCAGGTAAA
	134:T>TT	4	CAGGTACTTGAATGCGATCCAGACAGATGCACCACATCTTCTGAGATACCTTGCTGCAGCAATTGTTGTGAACAGAAGGAGAAGGAATATGCTTAAAGAGTTGGTTAAAGTCATTCAACAGGAGCAGCACAGCTTACAAGGATCCCATTACTGAATTCCTGGAATGCCTGTACGTTAACCATGATTTTGATGGCGCACAACAGAAACTCAGAGTGTGAGCAGGTAAA
	132:G>T	3	CAGGTACTTGAATGCGATCCAGACAGATGCACCACATCTTCTGAGATACCTTGCTGCAGCAATTGTTGTGAACAGAAGGAGAAGGAATATGCTTAAAGAGTTGGTTAAAGTCATTCAACAGGAGCAGCACATCT-ACAAGGATCCCATTACTGAATTCCTGGAATGCCTGTACGTTAACCATGATTTTGATGGCGCACAACAGAAACTCAGAGTGTGAGCAGGTAAA
	hom		CAGGTACTTGAATGCGATCCAGACAGATGCACCACATCTTCTGAGATACCTTGCTGCAGCAATTGTTGTGAACAGAAGGAGAAGGAATATGCTTAAAGAGTTGGTTAAAGTCATTCAACAGGAGCAGCACAGCT-ACAAGGATCCCATTACTGAATTCCTGGAATGCCTGTACGTTAACCATGATTTTGATGGCGCACAACAGAAACTCAGAGTGTGAGCAGGTAAA
	134:T>TT	3	CAGGTACTTGAATGCGATCCAGACAGATGCACCACATCTTCTGAGATACCTTGCTGCAGCAATTGTTGTGAACAGAAGGAGAAGGAATATGCTTAAAGAGTTGGTTAAAGTCATTCAACAGGAGCAGCACAGCTTACAAGGATCCCATTACTGAATTCCTGGAATGCCTGTACGTTAACCATGATTTTGATGGCGCACAACAGAAACTCAGAGTGTGAGCAGGTAAA
	hom		CAGGTACTTGAATGCGATCCAGACAGATGCACCACATCTTCTGAGATACCTTGCTGCAGCAATTGTTGTGAACAGAAGGAGAAGGAATATGCTTAAAGAGTTGGTTAAAGTCATTCAACAGGAGCAGCACAGCTACAAGGATCCCATTACTGAATTCCTGGAATGCCTGTACGTTAACCATGATTTTGATGGCGCACAACAGAAACTCAGAGTGTGAGCAGGTAAA
	130:CAGC>C	3	CAGGTACTTGAATGCGATCCAGACAGATGCACCACATCTTCTGAGATACCTTGCTGCAGCAATTGTTGTGAACAGAAGGAGAAGGAATATGCTTAAAGAGTTGGTTAAAGTCATTCAACAGGAGCAGCAC---TACAAGGATCCCATTACTGAATTCCTGGAATGCCTGTACGTTAACCATGATTTTGATGGCGCACAACAGAAACTCAGAGTGTGAGCAGGTAAA
Plate 26	hom		CAGGTACTTGAATGCGATCCAGACAGATGCACCACATCTTCTGAGATACCTTGCTGCAGCAATTGTTGTGAACAGAAGGAGAAGGAATATGCTTAAAGAGTTGGTTAAAGTCATTCAACAGGAGCAGCACAGCTACAAGGATCCCATTACTGAATTCCTGGAATGCCTGTACGTTAACCATGATTTTGATGGCGCACAACAGAAACTCAGAGTGTGAGCAGGTAAA
	132:G>T;210:G>T	9	CAGGTACTTGAATGCGATCCAGACAGATGCACCACATCTTCTGAGATACCTTGCTGCAGCAATTGTTGTGAACAGAAGGAGAAGGAATATGCTTAAAGAGTTGGTTAAAGTCATTCAACAGGAGCAGCACATCTACAAGGATCCCATTACTGAATTCCTGGAATGCCTGTACGTTAACCATGATTTTGATGGCGCACAACAGAAACTCATAGTGTGAGCAGGTAAA
	hom		CAGGTACTTGAATGCGATCCAGACAGATGCACCACATCTTCTGAGATACCTTGCTGCAGCAATTGTTGTGAACAGAAGGAGAAGGAATATGCTTAAAGAGTTGGTTAAAGTCATTCAACAGGAGCAGCACAGCTACAAGGATCCCATTACTGAATTCCTGGAATGCCTGTACGTTAACCATGATTTTGATGGCGCACAACAGAAACTCAGAGTGTGAGCAGGTAAA
	132:G>T;210:G>T	9	CAGGTACTTGAATGCGATCCAGACAGATGCACCACATCTTCTGAGATACCTTGCTGCAGCAATTGTTGTGAACAGAAGGAGAAGGAATATGCTTAAAGAGTTGGTTAAAGTCATTCAACAGGAGCAGCACATCTACAAGGATCCCATTACTGAATTCCTGGAATGCCTGTACGTTAACCATGATTTTGATGGCGCACAACAGAAACTCATAGTGTGAGCAGGTAAA
	hom		CAGGTACTTGAATGCGATCCAGACAGATGCACCACATCTTCTGAGATACCTTGCTGCAGCAATTGTTGTGAACAGAAGGAGAAGGAATATGCTTAAAGAGTTGGTTAAAGTCATTCAACAGGAGCAGCACAGCTACAAGGATCCCATTACTGAATTCCTGGAATGCCTGTACGTTAACCATGATTTTGATGGCGCACAACAGAAACTCAGAGTGTGAGCAGGTAAA
	132:G>T;210:G>T	31	CAGGTACTTGAATGCGATCCAGACAGATGCACCACATCTTCTGAGATACCTTGCTGCAGCAATTGTTGTGAACAGAAGGAGAAGGAATATGCTTAAAGAGTTGGTTAAAGTCATTCAACAGGAGCAGCACATCTACAAGGATCCCATTACTGAATTCCTGGAATGCCTGTACGTTAACCATGATTTTGATGGCGCACAACAGAAACTCATAGTGTGAGCAGGTAAA
	hom		CAGGTACTTGAATGCGATCCAGACAGATGCACCACATCTTCTGAGATACCTTGCTGCAGCAATTGTTGTGAACAGAAGGAGAAGGAATATGCTTAAAGAGTTGGTTAAAGTCATTCAACAGGAGCAGCACAGCTACAAGGATCCCATTACTGAATTCCTGGAATGCCTGTACGTTAACCATGATTTTGATGGCGCACAACAGAAACTCAGAGTGTGAGCAGGTAAA
	132:G>T	6	CAGGTACTTGAATGCGATCCAGACAGATGCACCACATCTTCTGAGATACCTTGCTGCAGCAATTGTTGTGAACAGAAGGAGAAGGAATATGCTTAAAGAGTTGGTTAAAGTCATTCAACAGGAGCAGCACATCTACAAGGATCCCATTACTGAATTCCTGGAATGCCTGTACGTTAACCATGATTTTGATGGCGCACAACAGAAACTCAGAGTGTGAGCAGGTAAA
	bia		CAGGTACTTGAATGCGATCCAGACAGATGCACCACATCTTCTGAGATACCTTGCTGCAGCAATTGTTGTGAACAGAAGGAGAAGGAATATGCTTAAAGAGTTGGTTAAAGTCATTCAACAGGAGCAGCACAGCT-ACAAGGATCCCATTACTGAATTCCTGGAATGCCTGTACGTTAACCATGATTTTGATGGCGCACAACAGAAACTCAGAGTGTGAGCAGGTAAA
	134:T>TT	4	CAGGTACTTGAATGCGATCCAGACAGATGCACCACATCTTCTGAGATACCTTGCTGCAGCAATTGTTGTGAACAGAAGGAGAAGGAATATGCTTAAAGAGTTGGTTAAAGTCATTCAACAGGAGCAGCACAGCTTACAAGGATCCCATTACTGAATTCCTGGAATGCCTGTACGTTAACCATGATTTTGATGGCGCACAACAGAAACTCAGAGTGTGAGCAGGTAAA
	132:G>T;210:G>T	3	CAGGTACTTGAATGCGATCCAGACAGATGCACCACATCTTCTGAGATACCTTGCTGCAGCAATTGTTGTGAACAGAAGGAGAAGGAATATGCTTAAAGAGTTGGTTAAAGTCATTCAACAGGAGCAGCACATCT-ACAAGGATCCCATTACTGAATTCCTGGAATGCCTGTACGTTAACCATGATTTTGATGGCGCACAACAGAAACTCATAGTGTGAGCAGGTAAA
	hom		CAGGTACTTGAATGCGATCCAGACAGATGCACCACATCTTCTGAGATACCTTGCTGCAGCAATTGTTGTGAACAGAAGGAGAAGGAATATGCTTAAAGAGTTGGTTAAAGTCATTCAACAGGAGCAGCACAGCTACAAGGATCCCATTACTGAATTCCTGGAATGCCTGTACGTTAACCATGATTTTGATGGCGCACAACAGAAACTCAGAGTGTGAGCAGGTAAA
	132:G>T;210:G>T	5	CAGGTACTTGAATGCGATCCAGACAGATGCACCACATCTTCTGAGATACCTTGCTGCAGCAATTGTTGTGAACAGAAGGAGAAGGAATATGCTTAAAGAGTTGGTTAAAGTCATTCAACAGGAGCAGCACATCTACAAGGATCCCATTACTGAATTCCTGGAATGCCTGTACGTTAACCATGATTTTGATGGCGCACAACAGAAACTCATAGTGTGAGCAGGTAAA
	hom		CAGGTACTTGAATGCGATCCAGACAGATGCACCACATCTTCTGAGATACCTTGCTGCAGCAATTGTTGTGAACAGAAGGAGAAGGAATATGCTTAAAGAGTTGGTTAAAGTCATTCAACAGGAGCAGCACAGCTACAAGGATCCCATTACTGAATTCCTGGAATGCCTGTACGTTAACCATGATTTTGATGGCGCACAACAGAAACTCAGAGTGTGAGCAGGTAAA
	132:G>T;210:G>T	13	CAGGTACTTGAATGCGATCCAGACAGATGCACCACATCTTCTGAGATACCTTGCTGCAGCAATTGTTGTGAACAGAAGGAGAAGGAATATGCTTAAAGAGTTGGTTAAAGTCATTCAACAGGAGCAGCACATCTACAAGGATCCCATTACTGAATTCCTGGAATGCCTGTACGTTAACCATGATTTTGATGGCGCACAACAGAAACTCATAGTGTGAGCAGGTAAA
	hom		CAGGTACTTGAATGCGATCCAGACAGATGCACCACATCTTCTGAGATACCTTGCTGCAGCAATTGTTGTGAACAGAAGGAGAAGGAATATGCTTAAAGAGTTGGTTAAAGTCATTCAACAGGAGCAGCACAGCTACAAGGATCCCATTACTGAATTCCTGGAATGCCTGTACGTTAACCATGATTTTGATGGCGCACAACAGAAACTCAGAGTGTGAGCAGGTAAA
	210:G>T	16	CAGGTACTTGAATGCGATCCAGACAGATGCACCACATCTTCTGAGATACCTTGCTGCAGCAATTGTTGTGAACAGAAGGAGAAGGAATATGCTTAAAGAGTTGGTTAAAGTCATTCAACAGGAGCAGCACAGCTACAAGGATCCCATTACTGAATTCCTGGAATGCCTGTACGTTAACCATGATTTTGATGGCGCACAACAGAAACTCATAGTGTGAGCAGGTAAA
	hom		CAGGTACTTGAATGCGATCCAGACAGATGCACCACATCTTCTGAGATACCTTGCTGCAGCAATTGTTGTGAACAGAAGGAGAAGGAATATGCTTAAAGAGTTGGTTAAAGTCATTCAACAGGAGCAGCACAGCT-ACAAGGATCCCATTACTGAATTCCTGGAATGCCTGTACGTTAACCATGATTTTGATGGCGCACAACAGAAACTCAGAGTGTGAGCAGGTAAA
	134:T>TT	3	CAGGTACTTGAATGCGATCCAGACAGATGCACCACATCTTCTGAGATACCTTGCTGCAGCAATTGTTGTGAACAGAAGGAGAAGGAATATGCTTAAAGAGTTGGTTAAAGTCATTCAACAGGAGCAGCACAGCTTACAAGGATCCCATTACTGAATTCCTGGAATGCCTGTACGTTAACCATGATTTTGATGGCGCACAACAGAAACTCAGAGTGTGAGCAGGTAAA
	hom		CAGGTACTTGAATGCGATCCAGACAGATGCACCACATCTTCTGAGATACCTTGCTGCAGCAATTGTTGTGAACAGAAGGAGAAGGAATATGCTTAAAGAGTTGGTTAAAGTCATTCAACAGGAGCAGCACAGCTACAAGGATCCCATTACTGAATTCCTGGAATGCCTGTACGTTAACCATGATTTTGATGGCGCACAACAGAAACTCAGAGTGTGAGCAGGTAAA
	132:G>T;210:G>T	8	CAGGTACTTGAATGCGATCCAGACAGATGCACCACATCTTCTGAGATACCTTGCTGCAGCAATTGTTGTGAACAGAAGGAGAAGGAATATGCTTAAAGAGTTGGTTAAAGTCATTCAACAGGAGCAGCACATCTACAAGGATCCCATTACTGAATTCCTGGAATGCCTGTACGTTAACCATGATTTTGATGGCGCACAACAGAAACTCATAGTGTGAGCAGGTAAA
	hom		CAGGTACTTGAATGCGATCCAGACAGATGCACCACATCTTCTGAGATACCTTGCTGCAGCAATTGTTGTGAACAGAAGGAGAAGGAATATGCTTAAAGAGTTGGTTAAAGTCATTCAACAGGAGCAGCACAGCTACAAGGATCCCATTACTGAATTCCTGGAATGCCTGTACGTTAACCATGATTTTGATGGCGCACAACAGAAACTCAGAGTGTGAGCAGGTAAA
	132:G>T	5	CAGGTACTTGAATGCGATCCAGACAGATGCACCACATCTTCTGAGATACCTTGCTGCAGCAATTGTTGTGAACAGAAGGAGAAGGAATATGCTTAAAGAGTTGGTTAAAGTCATTCAACAGGAGCAGCACATCTACAAGGATCCCATTACTGAATTCCTGGAATGCCTGTACGTTAACCATGATTTTGATGGCGCACAACAGAAACTCAGAGTGTGAGCAGGTAAA
	hom		CAGGTACTTGAATGCGATCCAGACAGATGCACCACATCTTCTGAGATACCTTGCTGCAGCAATTGTTGTGAACAGAAGGAGAAGGAATATGCTTAAAGAGTTGGTTAAAGTCATTCAACAGGAGCAGCACAGCTACAAGGATCCCATTACTGAATTCCTGGAATGCCTGTACGTTAACCATGATTTTGATGGCGCACAACAGAAACTCAGAGTGTGAGCAGGTAAA
	132:G>T	4	CAGGTACTTGAATGCGATCCAGACAGATGCACCACATCTTCTGAGATACCTTGCTGCAGCAATTGTTGTGAACAGAAGGAGAAGGAATATGCTTAAAGAGTTGGTTAAAGTCATTCAACAGGAGCAGCACATCTACAAGGATCCCATTACTGAATTCCTGGAATGCCTGTACGTTAACCATGATTTTGATGGCGCACAACAGAAACTCAGAGTGTGAGCAGGTAAA
	hom		CAGGTACTTGAATGCGATCCAGACAGATGCACCACATCTTCTGAGATACCTTGCTGCAGCAATTGTTGTGAACAGAAGGAGAAGGAATATGCTTAAAGAGTTGGTTAAAGTCATTCAACAGGAGCAGCACAGCTACAAGGATCCCATTACTGAATTCCTGGAATGCCTGTACGTTAACCATGATTTTGATGGCGCACAACAGAAACTCAGAGTGTGAGCAGGTAAA
	132:G>T;210:G>T	25	CAGGTACTTGAATGCGATCCAGACAGATGCACCACATCTTCTGAGATACCTTGCTGCAGCAATTGTTGTGAACAGAAGGAGAAGGAATATGCTTAAAGAGTTGGTTAAAGTCATTCAACAGGAGCAGCACATCTACAAGGATCCCATTACTGAATTCCTGGAATGCCTGTACGTTAACCATGATTTTGATGGCGCACAACAGAAACTCATAGTGTGAGCAGGTAAA
	bia		CAGGTACTTGAATGCGATCCAGACAGATGCACCACATCTTCTGAGATACCTTGCTGCAGCAATTGTTGTGAACAGAAGGAGAAGGAATATGCTTAAAGAGTTGGTTAAAGTCATTCAACAGGAGCAGCACAGCTACAAGGATCCCATTACTGAATTCCTGGAATGCCTGTACGTTAACCATGATTTTGATGGCGCACAACAGAAACTCAGAGTGTGAGCAGGTAAA
	132:G>T;210:G>T	14	CAGGTACTTGAATGCGATCCAGACAGATGCACCACATCTTCTGAGATACCTTGCTGCAGCAATTGTTGTGAACAGAAGGAGAAGGAATATGCTTAAAGAGTTGGTTAAAGTCATTCAACAGGAGCAGCACATCTACAAGGATCCCATTACTGAATTCCTGGAATGCCTGTACGTTAACCATGATTTTGATGGCGCACAACAGAAACTCATAGTGTGAGCAGGTAAA
	132:G>T	13	CAGGTACTTGAATGCGATCCAGACAGATGCACCACATCTTCTGAGATACCTTGCTGCAGCAATTGTTGTGAACAGAAGGAGAAGGAATATGCTTAAAGAGTTGGTTAAAGTCATTCAACAGGAGCAGCACATCTACAAGGATCCCATTACTGAATTCCTGGAATGCCTGTACGTTAACCATGATTTTGATGGCGCACAACAGAAACTCAGAGTGTGAGCAGGTAAA
	hom		CAGGTACTTGAATGCGATCCAGACAGATGCACCACATCTTCTGAGATACCTTGCTGCAGCAATTGTTGTGAACAGAAGGAGAAGGAATATGCTTAAAGAGTTGGTTAAAGTCATTCAACAGGAGCAGCACAGCTACAAGGATCCCATTACTGAATTCCTGGAATGCCTGTACGTTAACCATGATTTTGATGGCGCACAACAGAAACTCAGAGTGTGAGCAGGTAAA
	132:G>T;210:G>T	30	CAGGTACTTGAATGCGATCCAGACAGATGCACCACATCTTCTGAGATACCTTGCTGCAGCAATTGTTGTGAACAGAAGGAGAAGGAATATGCTTAAAGAGTTGGTTAAAGTCATTCAACAGGAGCAGCACATCTACAAGGATCCCATTACTGAATTCCTGGAATGCCTGTACGTTAACCATGATTTTGATGGCGCACAACAGAAACTCATAGTGTGAGCAGGTAAA
	bia		CAGGTACTTGAATGCGATCCAGACAGATGCACCACATCTTCTGAGATACCTTGCTGCAGCAATTGTTGTGAACAGAAGGAGAAGGAATATGCTTAAAGAGTTGGTTAAAGTCATTCAACAGGAGCAGCACAGCTACAAGGATCCCATTACTGAATTCCTGGAATGCCTGTACGTTAACCATGATTTTGATGGCGCACAACAGAAACTCAGAGTGTGAGCAGGTAAA
	210:G>T	12	CAGGTACTTGAATGCGATCCAGACAGATGCACCACATCTTCTGAGATACCTTGCTGCAGCAATTGTTGTGAACAGAAGGAGAAGGAATATGCTTAAAGAGTTGGTTAAAGTCATTCAACAGGAGCAGCACAGCTACAAGGATCCCATTACTGAATTCCTGGAATGCCTGTACGTTAACCATGATTTTGATGGCGCACAACAGAAACTCATAGTGTGAGCAGGTAAA
	132:G>T	10	CAGGTACTTGAATGCGATCCAGACAGATGCACCACATCTTCTGAGATACCTTGCTGCAGCAATTGTTGTGAACAGAAGGAGAAGGAATATGCTTAAAGAGTTGGTTAAAGTCATTCAACAGGAGCAGCACATCTACAAGGATCCCATTACTGAATTCCTGGAATGCCTGTACGTTAACCATGATTTTGATGGCGCACAACAGAAACTCAGAGTGTGAGCAGGTAAA
	hom		CAGGTACTTGAATGCGATCCAGACAGATGCACCACATCTTCTGAGATACCTTGCTGCAGCAATTGTTGTGAACAGAAGGAGAAGGAATATGCTTAAAGAGTTGGTTAAAGTCATTCAACAGGAGCAGCACAGCTACAAGGATCCCATTACTGAATTCCTGGAATGCCTGTACGTTAACCATGATTTTGATGGCGCACAACAGAAACTCAGAGTGTGAGCAGGTAAA
	132:G>T;210:G>T	15	CAGGTACTTGAATGCGATCCAGACAGATGCACCACATCTTCTGAGATACCTTGCTGCAGCAATTGTTGTGAACAGAAGGAGAAGGAATATGCTTAAAGAGTTGGTTAAAGTCATTCAACAGGAGCAGCACATCTACAAGGATCCCATTACTGAATTCCTGGAATGCCTGTACGTTAACCATGATTTTGATGGCGCACAACAGAAACTCATAGTGTGAGCAGGTAAA
	bia		CAGGTACTTGAATGCGATCCAGACAGATGCACCACATCTTCTGAGATACCTTGCTGCAGCAATTGTTGTGAACAGAAGGAGAAGGAATATGCTTAAAGAGTTGGTTAAAGTCATTCAACAGGAGCAGCACAGCTACAAGGATCCCATTACTGAATTCCTGGAATGCCTGTACGTTAACCATGATTTTGATGGCGCACAACAGAAACTCAGAGTGTGAGCAGGTAAA
	132:G>T;210:G>T	18	CAGGTACTTGAATGCGATCCAGACAGATGCACCACATCTTCTGAGATACCTTGCTGCAGCAATTGTTGTGAACAGAAGGAGAAGGAATATGCTTAAAGAGTTGGTTAAAGTCATTCAACAGGAGCAGCACATCTACAAGGATCCCATTACTGAATTCCTGGAATGCCTGTACGTTAACCATGATTTTGATGGCGCACAACAGAAACTCATAGTGTGAGCAGGTAAA
	132:G>T	15	CAGGTACTTGAATGCGATCCAGACAGATGCACCACATCTTCTGAGATACCTTGCTGCAGCAATTGTTGTGAACAGAAGGAGAAGGAATATGCTTAAAGAGTTGGTTAAAGTCATTCAACAGGAGCAGCACATCTACAAGGATCCCATTACTGAATTCCTGGAATGCCTGTACGTTAACCATGATTTTGATGGCGCACAACAGAAACTCAGAGTGTGAGCAGGTAAA
	hom		CAGGTACTTGAATGCGATCCAGACAGATGCACCACATCTTCTGAGATACCTTGCTGCAGCAATTGTTGTGAACAGAAGGAGAAGGAATATGCTTAAAGAGTTGGTTAAAGTCATTCAACAGGAGCAGCACAGCTACAAGGATCCCATTACTGAATTCCTGGAATGCCTGTACGTTAACCATGATTTTGATGGCGCACAACAGAAACTCAGAGTGTGAGCAGGTAAA
	132:G>T;210:G>T	8	CAGGTACTTGAATGCGATCCAGACAGATGCACCACATCTTCTGAGATACCTTGCTGCAGCAATTGTTGTGAACAGAAGGAGAAGGAATATGCTTAAAGAGTTGGTTAAAGTCATTCAACAGGAGCAGCACATCTACAAGGATCCCATTACTGAATTCCTGGAATGCCTGTACGTTAACCATGATTTTGATGGCGCACAACAGAAACTCATAGTGTGAGCAGGTAAA
	hom		CAGGTACTTGAATGCGATCCAGACAGATGCACCACATCTTCTGAGATACCTTGCTGCAGCAATTGTTGTGAACAGAAGGAGAAGGAATATGCTTAAAGAGTTGGTTAAAGTCATTCAACAGGAGCAGCACAGCTACAAGGATCCCATTACTGAATTCCTGGAATGCCTGTACGTTAACCATGATTTTGATGGCGCACAACAGAAACTCAGAGTGTGAGCAGGTAAA
	132:G>T;210:G>T	99	CAGGTACTTGAATGCGATCCAGACAGATGCACCACATCTTCTGAGATACCTTGCTGCAGCAATTGTTGTGAACAGAAGGAGAAGGAATATGCTTAAAGAGTTGGTTAAAGTCATTCAACAGGAGCAGCACATCTACAAGGATCCCATTACTGAATTCCTGGAATGCCTGTACGTTAACCATGATTTTGATGGCGCACAACAGAAACTCATAGTGTGAGCAGGTAAA
	hom		CAGGTACTTGAATGCGATCCAGACAGATGCACCACATCTTCTGAGATACCTTGCTGCAGCAATTGTTGTGAACAGAAGGAGAAGGAATATGCTTAAAGAGTTGGTTAAAGTCATTCAACAGGAGCAGCACAGCTACAAGGATCCCATTACTGAATTCCTGGAATGCCTGTACGTTAACCATGATTTTGATGGCGCACAACAGAAACTCAGAGTGTGAGCAGGTAAA
	210:G>T	15	CAGGTACTTGAATGCGATCCAGACAGATGCACCACATCTTCTGAGATACCTTGCTGCAGCAATTGTTGTGAACAGAAGGAGAAGGAATATGCTTAAAGAGTTGGTTAAAGTCATTCAACAGGAGCAGCACAGCTACAAGGATCCCATTACTGAATTCCTGGAATGCCTGTACGTTAACCATGATTTTGATGGCGCACAACAGAAACTCATAGTGTGAGCAGGTAAA
	hom		CAGGTACTTGAATGCGATCCAGACAGATGCACCACATCTTCTGAGATACCTTGCTGCAGCAATTGTTGTGAACAGAAGGAGAAGGAATATGCTTAAAGAGTTGGTTAAAGTCATTCAACAGGAGCAGCACAGCTACAAGGATCCCATTACTGAATTCCTGGAATGCCTGTACGTTAACCATGATTTTGATGGCGCACAACAGAAACTCAGAGTGTGAGCAGGTAAA
	132:G>T	7	CAGGTACTTGAATGCGATCCAGACAGATGCACCACATCTTCTGAGATACCTTGCTGCAGCAATTGTTGTGAACAGAAGGAGAAGGAATATGCTTAAAGAGTTGGTTAAAGTCATTCAACAGGAGCAGCACATCTACAAGGATCCCATTACTGAATTCCTGGAATGCCTGTACGTTAACCATGATTTTGATGGCGCACAACAGAAACTCAGAGTGTGAGCAGGTAAA
	hom		CAGGTACTTGAATGCGATCCAGACAGATGCACCACATCTTCTGAGATACCTTGCTGCAGCAATTGTTGTGAACAGAAGGAGAAGGAATATGCTTAAAGAGTTGGTTAAAGTCATTCAACAGGAGCAGCACAGCTACAAGGATCCCATTACTGAATTCCTGGAATGCCTGTACGTTAACCATGATTTTGATGGCGCACAACAGAAACTCAGAGTGTGAGCAGGTAAA
	132:G>T	9	CAGGTACTTGAATGCGATCCAGACAGATGCACCACATCTTCTGAGATACCTTGCTGCAGCAATTGTTGTGAACAGAAGGAGAAGGAATATGCTTAAAGAGTTGGTTAAAGTCATTCAACAGGAGCAGCACATCTACAAGGATCCCATTACTGAATTCCTGGAATGCCTGTACGTTAACCATGATTTTGATGGCGCACAACAGAAACTCAGAGTGTGAGCAGGTAAA
	hom		CAGGTACTTGAATGCGATCCAGACAGATGCACCACATCTTCTGAGATACCTTGCTGCAGCAATTGTTGTGAACAGAAGGAGAAGGAATATGCTTAAAGAGTTGGTTAAAGTCATTCAACAGGAGCAGCACAGCTACAAGGATCCCATTACTGAATTCCTGGAATGCCTGTACGTTAACCATGATTTTGATGGCGCACAACAGAAACTCAGAGTGTGAGCAGGTAAA
	132:G>T;210:G>T	9	CAGGTACTTGAATGCGATCCAGACAGATGCACCACATCTTCTGAGATACCTTGCTGCAGCAATTGTTGTGAACAGAAGGAGAAGGAATATGCTTAAAGAGTTGGTTAAAGTCATTCAACAGGAGCAGCACATCTACAAGGATCCCATTACTGAATTCCTGGAATGCCTGTACGTTAACCATGATTTTGATGGCGCACAACAGAAACTCATAGTGTGAGCAGGTAAA
	hom		CAGGTACTTGAATGCGATCCAGACAGATGCACCACATCTTCTGAGATACCTTGCTGCAGCAATTGTTGTGAACAGAAGGAGAAGGAATATGCTTAAAGAGTTGGTTAAAGTCATTCAACAGGAGCAGCACAGCTACAAGGATCCCATTACTGAATTCCTGGAATGCCTGTACGTTAACCATGATTTTGATGGCGCACAACAGAAACTCAGAGTGTGAGCAGGTAAA
	132:G>T	7	CAGGTACTTGAATGCGATCCAGACAGATGCACCACATCTTCTGAGATACCTTGCTGCAGCAATTGTTGTGAACAGAAGGAGAAGGAATATGCTTAAAGAGTTGGTTAAAGTCATTCAACAGGAGCAGCACATCTACAAGGATCCCATTACTGAATTCCTGGAATGCCTGTACGTTAACCATGATTTTGATGGCGCACAACAGAAACTCAGAGTGTGAGCAGGTAAA
	bia		CAGGTACTTGAATGCGATCCAGACAGATGCACCACATCTTCTGAGATACCTTGCTGCAGCAATTGTTGTGAACAGAAGGAGAAGGAATATGCTTAAAGAGTTGGTTAAAGTCATTCAACAGGAGCAGCACAGCTACAAGGATCCCATTACTGAATTCCTGGAATGCCTGTACGTTAACCATGATTTTGATGGCGCACAACAGAAACTCAGAGTGTGAGCAGGTAAA
	132:G>T	7	CAGGTACTTGAATGCGATCCAGACAGATGCACCACATCTTCTGAGATACCTTGCTGCAGCAATTGTTGTGAACAGAAGGAGAAGGAATATGCTTAAAGAGTTGGTTAAAGTCATTCAACAGGAGCAGCACATCTACAAGGATCCCATTACTGAATTCCTGGAATGCCTGTACGTTAACCATGATTTTGATGGCGCACAACAGAAACTCAGAGTGTGAGCAGGTAAA
	210:G>T	4	CAGGTACTTGAATGCGATCCAGACAGATGCACCACATCTTCTGAGATACCTTGCTGCAGCAATTGTTGTGAACAGAAGGAGAAGGAATATGCTTAAAGAGTTGGTTAAAGTCATTCAACAGGAGCAGCACAGCTACAAGGATCCCATTACTGAATTCCTGGAATGCCTGTACGTTAACCATGATTTTGATGGCGCACAACAGAAACTCATAGTGTGAGCAGGTAAA
	bia		CAGGTACTTGAATGCGATCCAGACAGATGCACCACATCTTCTGAGATACCTTGCTGCAGCAATTGTTGTGAACAGAAGGAGAAGGAATATGCTTAAAGAGTTGGTTAAAGTCATTCAACAGGAGCAGCACAGCTACAAGGATCCCATTACTGAATTCCTGGAATGCCTGTACGTTAACCATGATTTTGATGGCGCACAACAGAAACTCAGAGTGTGAGCAGGTAAA
	132:G>T;210:G>T	18	CAGGTACTTGAATGCGATCCAGACAGATGCACCACATCTTCTGAGATACCTTGCTGCAGCAATTGTTGTGAACAGAAGGAGAAGGAATATGCTTAAAGAGTTGGTTAAAGTCATTCAACAGGAGCAGCACATCTACAAGGATCCCATTACTGAATTCCTGGAATGCCTGTACGTTAACCATGATTTTGATGGCGCACAACAGAAACTCATAGTGTGAGCAGGTAAA
	132:G>T	14	CAGGTACTTGAATGCGATCCAGACAGATGCACCACATCTTCTGAGATACCTTGCTGCAGCAATTGTTGTGAACAGAAGGAGAAGGAATATGCTTAAAGAGTTGGTTAAAGTCATTCAACAGGAGCAGCACATCTACAAGGATCCCATTACTGAATTCCTGGAATGCCTGTACGTTAACCATGATTTTGATGGCGCACAACAGAAACTCAGAGTGTGAGCAGGTAAA
	hom		CAGGTACTTGAATGCGATCCAGACAGATGCACCACATCTTCTGAGATACCTTGCTGCAGCAATTGTTGTGAACAGAAGGAGAAGGAATATGCTTAAAGAGTTGGTTAAAGTCATTCAACAGGAGCAGCACAGCT-ACAAGGATCCCATTACTGAATTCCTGGAATGCCTGTACGTTAACCATGATTTTGATGGCGCACAACAGAAACTCAGAGTGTGAGCAGGTAAA
	134:T>TT;210:G>T	3	CAGGTACTTGAATGCGATCCAGACAGATGCACCACATCTTCTGAGATACCTTGCTGCAGCAATTGTTGTGAACAGAAGGAGAAGGAATATGCTTAAAGAGTTGGTTAAAGTCATTCAACAGGAGCAGCACAGCTTACAAGGATCCCATTACTGAATTCCTGGAATGCCTGTACGTTAACCATGATTTTGATGGCGCACAACAGAAACTCATAGTGTGAGCAGGTAAA
	hom		CAGGTACTTGAATGCGATCCAGACAGATGCACCACATCTTCTGAGATACCTTGCTGCAGCAATTGTTGTGAACAGAAGGAGAAGGAATATGCTTAAAGAGTTGGTTAAAGTCATTCAACAGGAGCAGCACAGCTACAAGGATCCCATTACTGAATTCCTGGAATGCCTGTACGTTAACCATGATTTTGATGGCGCACAACAGAAACTCAGAGTGTGAGCAGGTAAA
	132:G>T	5	CAGGTACTTGAATGCGATCCAGACAGATGCACCACATCTTCTGAGATACCTTGCTGCAGCAATTGTTGTGAACAGAAGGAGAAGGAATATGCTTAAAGAGTTGGTTAAAGTCATTCAACAGGAGCAGCACATCTACAAGGATCCCATTACTGAATTCCTGGAATGCCTGTACGTTAACCATGATTTTGATGGCGCACAACAGAAACTCAGAGTGTGAGCAGGTAAA
	hom		CAGGTACTTGAATGCGATCCAGACAGATGCACCACATCTTCTGAGATACCTTGCTGCAGCAATTGTTGTGAACAGAAGGAGAAGGAATATGCTTAAAGAGTTGGTTAAAGTCATTCAACAGGAGCAGCACAGCTACAAGGATCCCATTACTGAATTCCTGGAATGCCTGTACGTTAACCATGATTTTGATGGCGCACAACAGAAACTCAGAGTGTGAGCAGGTAAA
	132:G>T;210:G>T	3	CAGGTACTTGAATGCGATCCAGACAGATGCACCACATCTTCTGAGATACCTTGCTGCAGCAATTGTTGTGAACAGAAGGAGAAGGAATATGCTTAAAGAGTTGGTTAAAGTCATTCAACAGGAGCAGCACATCTACAAGGATCCCATTACTGAATTCCTGGAATGCCTGTACGTTAACCATGATTTTGATGGCGCACAACAGAAACTCATAGTGTGAGCAGGTAAA
Plate 27	hom		CAGGTACTTGAATGCGATCCAGACAGATGCACCACATCTTCTGAGATACCTTGCTGCAGCAATTGTTGTGAACAGAAGGAGAAGGAATATGCTTAAAGAGTTGGTTAAAGTCATTCAACAGGAGCAGCACAGCTACAAGGATCCCATTACTGAATTCCTGGAATGCCTGTACGTTAACCATGATTTTGATGGCGCACAACAGAAACTCAGAGTGTGAGCAGGTAAA
	210:G>T	4	CAGGTACTTGAATGCGATCCAGACAGATGCACCACATCTTCTGAGATACCTTGCTGCAGCAATTGTTGTGAACAGAAGGAGAAGGAATATGCTTAAAGAGTTGGTTAAAGTCATTCAACAGGAGCAGCACAGCTACAAGGATCCCATTACTGAATTCCTGGAATGCCTGTACGTTAACCATGATTTTGATGGCGCACAACAGAAACTCATAGTGTGAGCAGGTAAA
	hom		CAGGTACTTGAATGCGATCCAGACAGATGCACCACATCTTCTGAGATACCTTGCTGCAGCAATTGTTGTGAACAGAAGGAGAAGGAATATGCTTAAAGAGTTGGTTAAAGTCATTCAACAGGAGCAGCACAGCTACAAGGATCCCATTACTGAATTCCTGGAATGCCTGTACGTTAACCATGATTTTGATGGCGCACAACAGAAACTCAGAGTGTGAGCAGGTAAA
	132:G>T	13	CAGGTACTTGAATGCGATCCAGACAGATGCACCACATCTTCTGAGATACCTTGCTGCAGCAATTGTTGTGAACAGAAGGAGAAGGAATATGCTTAAAGAGTTGGTTAAAGTCATTCAACAGGAGCAGCACATCTACAAGGATCCCATTACTGAATTCCTGGAATGCCTGTACGTTAACCATGATTTTGATGGCGCACAACAGAAACTCAGAGTGTGAGCAGGTAAA
	bia		CAGGTACTTGAATGCGATCCAGACAGATGCACCACATCTTCTGAGATACCTTGCTGCAGCAATTGTTGTGAACAGAAGGAGAAGGAATATGCTTAAAGAGTTGGTTAAAGTCATTCAACAGGAGCAGCACAGCTACAAGGATCCCATTACTGAATTCCTGGAATGCCTGTACGTTAACCATGATTTTGATGGCGCACAACAGAAACTCAGAGTGTGAGCAGGTAAA
	132:G>T	4	CAGGTACTTGAATGCGATCCAGACAGATGCACCACATCTTCTGAGATACCTTGCTGCAGCAATTGTTGTGAACAGAAGGAGAAGGAATATGCTTAAAGAGTTGGTTAAAGTCATTCAACAGGAGCAGCACATCTACAAGGATCCCATTACTGAATTCCTGGAATGCCTGTACGTTAACCATGATTTTGATGGCGCACAACAGAAACTCAGAGTGTGAGCAGGTAAA
	132:G>T;210:G>T	3	CAGGTACTTGAATGCGATCCAGACAGATGCACCACATCTTCTGAGATACCTTGCTGCAGCAATTGTTGTGAACAGAAGGAGAAGGAATATGCTTAAAGAGTTGGTTAAAGTCATTCAACAGGAGCAGCACATCTACAAGGATCCCATTACTGAATTCCTGGAATGCCTGTACGTTAACCATGATTTTGATGGCGCACAACAGAAACTCATAGTGTGAGCAGGTAAA
	hom		CAGGTACTTGAATGCGATCCAGACAGATGCACCACATCTTCTGAGATACCTTGCTGCAGCAATTGTTGTGAACAGAAGGAGAAGGAATATGCTTAAAGAGTTGGTTAAAGTCATTCAACAGGAGCAGCACAGCTACAAGGATCCCATTACTGAATTCCTGGAATGCCTGTACGTTAACCATGATTTTGATGGCGCACAACAGAAACTCAGAGTGTGAGCAGGTAAA
	210:G>T	6	CAGGTACTTGAATGCGATCCAGACAGATGCACCACATCTTCTGAGATACCTTGCTGCAGCAATTGTTGTGAACAGAAGGAGAAGGAATATGCTTAAAGAGTTGGTTAAAGTCATTCAACAGGAGCAGCACAGCTACAAGGATCCCATTACTGAATTCCTGGAATGCCTGTACGTTAACCATGATTTTGATGGCGCACAACAGAAACTCATAGTGTGAGCAGGTAAA
	hom		CAGGTACTTGAATGCGATCCAGACAGATGCACCACATCTTCTGAGATACCTTGCTGCAGCAATTGTTGTGAACAGAAGGAGAAGGAATATGCTTAAAGAGTTGGTTAAAGTCATTCAACAGGAGCAGCACAGCTACAAGGATCCCATTACTGAATTCCTGGAATGCCTGTACGTTAACCATGATTTTGATGGCGCACAACAGAAACTCAGAGTGTGAGCAGGTAAA
	132:G>T	6	CAGGTACTTGAATGCGATCCAGACAGATGCACCACATCTTCTGAGATACCTTGCTGCAGCAATTGTTGTGAACAGAAGGAGAAGGAATATGCTTAAAGAGTTGGTTAAAGTCATTCAACAGGAGCAGCACATCTACAAGGATCCCATTACTGAATTCCTGGAATGCCTGTACGTTAACCATGATTTTGATGGCGCACAACAGAAACTCAGAGTGTGAGCAGGTAAA
	hom		CAGGTACTTGAATGCGATCCAGACAGATGCACCACATCTTCTGAGATACCTTGCTGCAGCAATTGTTGTGAACAGAAGGAGAAGGAATATGCTTAAAGAGTTGGTTAAAGTCATTCAACAGGAGCAGCACAGCTACAAGGATCCCATTACTGAATTCCTGGAATGCCTGTACGTTAACCATGATTTTGATGGCGCACAACAGAAACTCAGAGTGTGAGCAGGTAAA
	210:G>T	6	CAGGTACTTGAATGCGATCCAGACAGATGCACCACATCTTCTGAGATACCTTGCTGCAGCAATTGTTGTGAACAGAAGGAGAAGGAATATGCTTAAAGAGTTGGTTAAAGTCATTCAACAGGAGCAGCACAGCTACAAGGATCCCATTACTGAATTCCTGGAATGCCTGTACGTTAACCATGATTTTGATGGCGCACAACAGAAACTCATAGTGTGAGCAGGTAAA
	hom		CAGGTACTTGAATGCGATCCAGACAGATGCACCACATCTTCTGAGATACCTTGCTGCAGCAATTGTTGTGAACAGAAGGAGAAGGAATATGCTTAAAGAGTTGGTTAAAGTCATTCAACAGGAGCAGCACAGCTACAAGGATCCCATTACTGAATTCCTGGAATGCCTGTACGTTAACCATGATTTTGATGGCGCACAACAGAAACTCAGAGTGTGAGCAGGTAAA
	132:G>T	4	CAGGTACTTGAATGCGATCCAGACAGATGCACCACATCTTCTGAGATACCTTGCTGCAGCAATTGTTGTGAACAGAAGGAGAAGGAATATGCTTAAAGAGTTGGTTAAAGTCATTCAACAGGAGCAGCACATCTACAAGGATCCCATTACTGAATTCCTGGAATGCCTGTACGTTAACCATGATTTTGATGGCGCACAACAGAAACTCAGAGTGTGAGCAGGTAAA
	hom		CAGGTACTTGAATGCGATCCAGACAGATGCACCACATCTTCTGAGATACCTTGCTGCAGCAATTGTTGTGAACAGAAGGAGAAGGAATATGCTTAAAGAGTTGGTTAAAGTCATTCAACAGGAGCAGCACAGCTACAAGGATCCCATTACTGAATTCCTGGAATGCCTGTACGTTAACCATGATTTTGATGGCGCACAACAGAAACTCAGAGTGTGAGCAGGTAAA
	132:G>T	3	CAGGTACTTGAATGCGATCCAGACAGATGCACCACATCTTCTGAGATACCTTGCTGCAGCAATTGTTGTGAACAGAAGGAGAAGGAATATGCTTAAAGAGTTGGTTAAAGTCATTCAACAGGAGCAGCACATCTACAAGGATCCCATTACTGAATTCCTGGAATGCCTGTACGTTAACCATGATTTTGATGGCGCACAACAGAAACTCAGAGTGTGAGCAGGTAAA
	hom		CAGGTACTTGAATGCGATCCAGACAGATGCACCACATCTTCTGAGATACCTTGCTGCAGCAATTGTTGTGAACAGAAGGAGAAGGAATATGCTTAAAGAGTTGGTTAAAGTCATTCAACAGGAGCAGCACAGCTACAAGGATCCCATTACTGAATTCCTGGAATGCCTGTACGTTAACCATGATTTTGATGGCGCACAACAGAAACTCAGAGTGTGAGCAGGTAAA
	199:A>G	3	CAGGTACTTGAATGCGATCCAGACAGATGCACCACATCTTCTGAGATACCTTGCTGCAGCAATTGTTGTGAACAGAAGGAGAAGGAATATGCTTAAAGAGTTGGTTAAAGTCATTCAACAGGAGCAGCACAGCTACAAGGATCCCATTACTGAATTCCTGGAATGCCTGTACGTTAACCATGATTTTGATGGCGCACAGCAGAAACTCAGAGTGTGAGCAGGTAAA
	hom		CAGGTACTTGAATGCGATCCAGACAGATGCACCACATCTTCTGAGATACCTTGCTGCAGCAATTGTTGTGAACAGAAGGAGAAGGAATATGCTTAAAGAGTTGGTTAAAGTCATTCAACAGGAGCAGCACAGCTACAAGGATCCCATTACTGAATTCCTGGAATGCCTGTACGTTAACCATGATTTTGATGGCGCACAACAGAAACTCAGAGTGTGAGCAGGTAAA
	132:G>T	5	CAGGTACTTGAATGCGATCCAGACAGATGCACCACATCTTCTGAGATACCTTGCTGCAGCAATTGTTGTGAACAGAAGGAGAAGGAATATGCTTAAAGAGTTGGTTAAAGTCATTCAACAGGAGCAGCACATCTACAAGGATCCCATTACTGAATTCCTGGAATGCCTGTACGTTAACCATGATTTTGATGGCGCACAACAGAAACTCAGAGTGTGAGCAGGTAAA
	hom		CAGGTACTTGAATGCGATCCAGACAGATGCACCACATCTTCTGAGATACCTTGCTGCAGCAATTGTTGTGAACAGAAGGAGAAGGAATATGCTTAAAGAGTTGGTTAAAGTCATTCAACAGGAGCAGCACAGCTACAAGGATCCCATTACTGAATTCCTGGAATGCCTGTACGTTAACCATGATTTTGATGGCGCACAACAGAAACTCAGAGTGTGAGCAGGTAAA
	210:G>T	4	CAGGTACTTGAATGCGATCCAGACAGATGCACCACATCTTCTGAGATACCTTGCTGCAGCAATTGTTGTGAACAGAAGGAGAAGGAATATGCTTAAAGAGTTGGTTAAAGTCATTCAACAGGAGCAGCACAGCTACAAGGATCCCATTACTGAATTCCTGGAATGCCTGTACGTTAACCATGATTTTGATGGCGCACAACAGAAACTCATAGTGTGAGCAGGTAAA
	hom		CAGGTACTTGAATGCGATCCAGACAGATGCACCACATCTTCTGAGATACCTTGCTGCAGCAATTGTTGTGAACAGAAGGAGAAGGAATATGCTTAAAGAGTTGGTTAAAGTCATTCAACAGGAGCAGCACAGCTACAAGGATCCCATTACTGAATTCCTGGAATGCCTGTACGTTAACCATGATTTTGATGGCGCACAACAGAAACTCAGAGTGTGAGCAGGTAAA
	132:G>T	6	CAGGTACTTGAATGCGATCCAGACAGATGCACCACATCTTCTGAGATACCTTGCTGCAGCAATTGTTGTGAACAGAAGGAGAAGGAATATGCTTAAAGAGTTGGTTAAAGTCATTCAACAGGAGCAGCACATCTACAAGGATCCCATTACTGAATTCCTGGAATGCCTGTACGTTAACCATGATTTTGATGGCGCACAACAGAAACTCAGAGTGTGAGCAGGTAAA
	hom		CAGGTACTTGAATGCGATCCAGACAGATGCACCACATCTTCTGAGATACCTTGCTGCAGCAATTGTTGTGAACAGAAGGAGAAGGAATATGCTTAAAGAGTTGGTTAAAGTCATTCAACAGGAGCAGCACAGCTACAAGGATCCCATTACTGAATTCCTGGAATGCCTGTACGTTAACCATGATTTTGATGGCGCACAACAGAAACTCAGAGTGTGAGCAGGTAAA
	132:G>T	3	CAGGTACTTGAATGCGATCCAGACAGATGCACCACATCTTCTGAGATACCTTGCTGCAGCAATTGTTGTGAACAGAAGGAGAAGGAATATGCTTAAAGAGTTGGTTAAAGTCATTCAACAGGAGCAGCACATCTACAAGGATCCCATTACTGAATTCCTGGAATGCCTGTACGTTAACCATGATTTTGATGGCGCACAACAGAAACTCAGAGTGTGAGCAGGTAAA
	hom		CAGGTACTTGAATGCGATCCAGACAGATGCACCACATCTTCTGAGATACCTTGCTGCAGCAATTGTTGTGAACAGAAGGAGAAGGAATATGCTTAAAGAGTTGGTTAAAGTCATTCAACAGGAGCAGCACAGCTACAAGGATCCCATTACTGAATTCCTGGAATGCCTGTACGTTAACCATGATTTTGATGGCGCACAACAGAAACTCAGAGTGTGAGCAGGTAAA
	210:G>T	7	CAGGTACTTGAATGCGATCCAGACAGATGCACCACATCTTCTGAGATACCTTGCTGCAGCAATTGTTGTGAACAGAAGGAGAAGGAATATGCTTAAAGAGTTGGTTAAAGTCATTCAACAGGAGCAGCACAGCTACAAGGATCCCATTACTGAATTCCTGGAATGCCTGTACGTTAACCATGATTTTGATGGCGCACAACAGAAACTCATAGTGTGAGCAGGTAAA
	bia		CAGGTACTTGAATGCGATCCAGACAGATGCACCACATCTTCTGAGATACCTTGCTGCAGCAATTGTTGTGAACAGAAGGAGAAGGAATATGCTTAAAGAGTTGGTTAAAGTCATTCAACAGGAGCAGCACAGCTACAAGGATCCCATTACTGAATTCCTGGAATGCCTGTACGTTAACCATGATTTTGATGGCGCACAACAGAAACTCAGAGTGTGAGCAGGTAAA
	210:G>T	3	CAGGTACTTGAATGCGATCCAGACAGATGCACCACATCTTCTGAGATACCTTGCTGCAGCAATTGTTGTGAACAGAAGGAGAAGGAATATGCTTAAAGAGTTGGTTAAAGTCATTCAACAGGAGCAGCACAGCTACAAGGATCCCATTACTGAATTCCTGGAATGCCTGTACGTTAACCATGATTTTGATGGCGCACAACAGAAACTCATAGTGTGAGCAGGTAAA
	132:G>T;210:G>T	3	CAGGTACTTGAATGCGATCCAGACAGATGCACCACATCTTCTGAGATACCTTGCTGCAGCAATTGTTGTGAACAGAAGGAGAAGGAATATGCTTAAAGAGTTGGTTAAAGTCATTCAACAGGAGCAGCACATCTACAAGGATCCCATTACTGAATTCCTGGAATGCCTGTACGTTAACCATGATTTTGATGGCGCACAACAGAAACTCATAGTGTGAGCAGGTAAA
	bia		CAGGTACTTGAATGCGATCCAGACAGATGCACCACATCTTCTGAGATACCTTGCTGCAGCAATTGTTGTGAACAGAAGGAGAAGGAATATGCTTAAAGAGTTGGTTAAAGTCATTCAACAGGAGCAGCACAGCT-ACAAGGATCCCATTACTGAATTCCTGGAATGCCTGTACGTTAACCATGATTTTGATGGCGCACAACAGAAACTCAGAGTGTGAGCAGGTAAA
	134:T>TT	6	CAGGTACTTGAATGCGATCCAGACAGATGCACCACATCTTCTGAGATACCTTGCTGCAGCAATTGTTGTGAACAGAAGGAGAAGGAATATGCTTAAAGAGTTGGTTAAAGTCATTCAACAGGAGCAGCACAGCTTACAAGGATCCCATTACTGAATTCCTGGAATGCCTGTACGTTAACCATGATTTTGATGGCGCACAACAGAAACTCAGAGTGTGAGCAGGTAAA
	210:G>T	6	CAGGTACTTGAATGCGATCCAGACAGATGCACCACATCTTCTGAGATACCTTGCTGCAGCAATTGTTGTGAACAGAAGGAGAAGGAATATGCTTAAAGAGTTGGTTAAAGTCATTCAACAGGAGCAGCACAGCT-ACAAGGATCCCATTACTGAATTCCTGGAATGCCTGTACGTTAACCATGATTTTGATGGCGCACAACAGAAACTCATAGTGTGAGCAGGTAAA
	bia		CAGGTACTTGAATGCGATCCAGACAGATGCACCACATCTTCTGAGATACCTTGCTGCAGCAATTGTTGTGAACAGAAGGAGAAGGAATATGCTTAAAGAGTTGGTTAAAGTCATTCAACAGGAGCAGCACAGCTACAAGGATCCCATTACTGAATTCCTGGAATGCCTGTACGTTAACCATGATTTTGATGGCGCACAACAGAAACTCAGAGTGTGAGCAGGTAAA
	132:G>T	8	CAGGTACTTGAATGCGATCCAGACAGATGCACCACATCTTCTGAGATACCTTGCTGCAGCAATTGTTGTGAACAGAAGGAGAAGGAATATGCTTAAAGAGTTGGTTAAAGTCATTCAACAGGAGCAGCACATCTACAAGGATCCCATTACTGAATTCCTGGAATGCCTGTACGTTAACCATGATTTTGATGGCGCACAACAGAAACTCAGAGTGTGAGCAGGTAAA
	210:G>T	7	CAGGTACTTGAATGCGATCCAGACAGATGCACCACATCTTCTGAGATACCTTGCTGCAGCAATTGTTGTGAACAGAAGGAGAAGGAATATGCTTAAAGAGTTGGTTAAAGTCATTCAACAGGAGCAGCACAGCTACAAGGATCCCATTACTGAATTCCTGGAATGCCTGTACGTTAACCATGATTTTGATGGCGCACAACAGAAACTCATAGTGTGAGCAGGTAAA
	hom		CAGGTACTTGAATGCGATCCAGACAGATGCACCACATCTTCTGAGATACCTTGCTGCAGCAATTGTTGTGAACAGAAGGAGAAGGAATATGCTTAAAGAGTTGGTTAAAGTCATTCAACAGGAGCAGCACAGCTACAAGGATCCCATTACTGAATTCCTGGAATGCCTGTACGTTAACCATGATTTTGATGGCGCACAACAGAAACTCAGAGTGTGAGCAGGTAAA
	132:G>T	4	CAGGTACTTGAATGCGATCCAGACAGATGCACCACATCTTCTGAGATACCTTGCTGCAGCAATTGTTGTGAACAGAAGGAGAAGGAATATGCTTAAAGAGTTGGTTAAAGTCATTCAACAGGAGCAGCACATCTACAAGGATCCCATTACTGAATTCCTGGAATGCCTGTACGTTAACCATGATTTTGATGGCGCACAACAGAAACTCAGAGTGTGAGCAGGTAAA
	hom		CAGGTACTTGAATGCGATCCAGACAGATGCACCACATCTTCTGAGATACCTTGCTGCAGCAATTGTTGTGAACAGAAGGAGAAGGAATATGCTTAAAGAGTTGGTTAAAGTCATTCAACAGGAGCAGCACAGCTACAAGGATCCCATTACTGAATTCCTGGAATGCCTGTACGTTAACCATGATTTTGATGGCGCACAACAGAAACTCAGAGTGTGAGCAGGTAAA
	177:A>G	3	CAGGTACTTGAATGCGATCCAGACAGATGCACCACATCTTCTGAGATACCTTGCTGCAGCAATTGTTGTGAACAGAAGGAGAAGGAATATGCTTAAAGAGTTGGTTAAAGTCATTCAACAGGAGCAGCACAGCTACAAGGATCCCATTACTGAATTCCTGGAATGCCTGTACGTTAGCCATGATTTTGATGGCGCACAACAGAAACTCAGAGTGTGAGCAGGTAAA
	bia		CAGGTACTTGAATGCGATCCAGACAGATGCACCACATCTTCTGAGATACCTTGCTGCAGCAATTGTTGTGAACAGAAGGAGAAGGAATATGCTTAAAGAGTTGGTTAAAGTCATTCAACAGGAGCAGCACAGCTACAAGGATCCCATTACTGAATTCCTGGAATGCCTGTACGTTAACCATGATTTTGATGGCGCACAACAGAAACTCAGAGTGTGAGCAGGTAAA
	76:A>G	3	CAGGTACTTGAATGCGATCCAGACAGATGCACCACATCTTCTGAGATACCTTGCTGCAGCAATTGTTGTGAACAGGAGGAGAAGGAATATGCTTAAAGAGTTGGTTAAAGTCATTCAACAGGAGCAGCACAGCTACAAGGATCCCATTACTGAATTCCTGGAATGCCTGTACGTTAACCATGATTTTGATGGCGCACAACAGAAACTCAGAGTGTGAGCAGGTAAA
	130:CAGC>C	3	CAGGTACTTGAATGCGATCCAGACAGATGCACCACATCTTCTGAGATACCTTGCTGCAGCAATTGTTGTGAACAGAAGGAGAAGGAATATGCTTAAAGAGTTGGTTAAAGTCATTCAACAGGAGCAGCAC---TACAAGGATCCCATTACTGAATTCCTGGAATGCCTGTACGTTAACCATGATTTTGATGGCGCACAACAGAAACTCAGAGTGTGAGCAGGTAAA
	hom		CAGGTACTTGAATGCGATCCAGACAGATGCACCACATCTTCTGAGATACCTTGCTGCAGCAATTGTTGTGAACAGAAGGAGAAGGAATATGCTTAAAGAGTTGGTTAAAGTCATTCAACAGGAGCAGCACAGCTACAAGGATCCCATTACTGAATTCCTGGAATGCCTGTACGTTAACCATGATTTTGATGGCGCACAACAGAAACTCAGAGTGTGAGCAGGTAAA
	132:G>T	3	CAGGTACTTGAATGCGATCCAGACAGATGCACCACATCTTCTGAGATACCTTGCTGCAGCAATTGTTGTGAACAGAAGGAGAAGGAATATGCTTAAAGAGTTGGTTAAAGTCATTCAACAGGAGCAGCACATCTACAAGGATCCCATTACTGAATTCCTGGAATGCCTGTACGTTAACCATGATTTTGATGGCGCACAACAGAAACTCAGAGTGTGAGCAGGTAAA
	hom		CAGGTACTTGAATGCGATCCAGACAGATGCACCACATCTTCTGAGATACCTTGCTGCAGCAATTGTTGTGAACAGAAGGAGAAGGAATATGCTTAAAGAGTTGGTTAAAGTCATTCAACAGGAGCAGCACAGCTACAAGGATCCCATTACTGAATTCCTGGAATGCCTGTACGTTAACCATGATTTTGATGGCGCACAACAGAAACTCAGAGTGTGAGCAGGTAAA
	132:G>T;210:G>T	5	CAGGTACTTGAATGCGATCCAGACAGATGCACCACATCTTCTGAGATACCTTGCTGCAGCAATTGTTGTGAACAGAAGGAGAAGGAATATGCTTAAAGAGTTGGTTAAAGTCATTCAACAGGAGCAGCACATCTACAAGGATCCCATTACTGAATTCCTGGAATGCCTGTACGTTAACCATGATTTTGATGGCGCACAACAGAAACTCATAGTGTGAGCAGGTAAA
	hom		CAGGTACTTGAATGCGATCCAGACAGATGCACCACATCTTCTGAGATACCTTGCTGCAGCAATTGTTGTGAACAGAAGGAGAAGGAATATGCTTAAAGAGTTGGTTAAAGTCATTCAACAGGAGCAGCACAGCTACAAGGATCCCATTACTGAATTCCTGGAATGCCTGTACGTTAACCATGATTTTGATGGCGCACAACAGAAACTCAGAGTGTGAGCAGGTAAA
	118:A>G;210:G>T	3	CAGGTACTTGAATGCGATCCAGACAGATGCACCACATCTTCTGAGATACCTTGCTGCAGCAATTGTTGTGAACAGAAGGAGAAGGAATATGCTTAAAGAGTTGGTTAAAGTCATTCAGCAGGAGCAGCACAGCTACAAGGATCCCATTACTGAATTCCTGGAATGCCTGTACGTTAACCATGATTTTGATGGCGCACAACAGAAACTCATAGTGTGAGCAGGTAAA
	hom		CAGGTACTTGAATGCGATCCAGACAGATGCACCACATCTTCTGAGATACCTTGCTGCAGCAATTGTTGTGAACAGAAGGAGAAGGAATATGCTTAAAGAGTTGGTTAAAGTCATTCAACAGGAGCAGCACAGCTACAAGGATCCCATTACTGAATTCCTGGAATGCCTGTACGTTAACCATGATTTTGATGGCGCACAACAGAAACTC--AGAGTGTGAGCAGGTAAA
	193:C>T;208:C>CAT	3	CAGGTACTTGAATGCGATCCAGACAGATGCACCACATCTTCTGAGATACCTTGCTGCAGCAATTGTTGTGAACAGAAGGAGAAGGAATATGCTTAAAGAGTTGGTTAAAGTCATTCAACAGGAGCAGCACAGCTACAAGGATCCCATTACTGAATTCCTGGAATGCCTGTACGTTAACCATGATTTTGATGGTGCACAACAGAAACTCATAGAGTGTGAGCAGGTAAA
Plate 29	hom		CAGGTACTTGAATGCGATCCAGACAGATGCACCACATCTTCTGAGATACCTTGCTGCAGCAATTGTTGTGAACAGAAGGAGAAGGAATATGCTTAAAGAGTTGGTTAAAGTCATTCAACAGGAGCAGCACAGCTACAAGGATCCCATTACTGAATTCCTGGAATGCCTGTACGTTAACCATGATTTTGATGGCGCACAACAGAAACTCAGAGTGTGAGCAGGTAAA
	132:G>T	4	CAGGTACTTGAATGCGATCCAGACAGATGCACCACATCTTCTGAGATACCTTGCTGCAGCAATTGTTGTGAACAGAAGGAGAAGGAATATGCTTAAAGAGTTGGTTAAAGTCATTCAACAGGAGCAGCACATCTACAAGGATCCCATTACTGAATTCCTGGAATGCCTGTACGTTAACCATGATTTTGATGGCGCACAACAGAAACTCAGAGTGTGAGCAGGTAAA
	hom		CAGGTACTTGAATGCGATCCAGACAGATGCACCACATCTTCTGAGATACCTTGCTGCAGCAATTGTTGTGAACAGAAGGAGAAGGAATATGCTTAAAGAGTTGGTTAAAGTCATTCAACAGGAGCAGCACAGCTACAAGGATCCCATTACTGAATTCCTGGAATGCCTGTACGTTAACCATGATTTTGATGGCGCACAACAGAAACTCAGAGTGTGAGCAGGTAAA
	132:G>T;210:G>T	16	CAGGTACTTGAATGCGATCCAGACAGATGCACCACATCTTCTGAGATACCTTGCTGCAGCAATTGTTGTGAACAGAAGGAGAAGGAATATGCTTAAAGAGTTGGTTAAAGTCATTCAACAGGAGCAGCACATCTACAAGGATCCCATTACTGAATTCCTGGAATGCCTGTACGTTAACCATGATTTTGATGGCGCACAACAGAAACTCATAGTGTGAGCAGGTAAA
	hom		CAGGTACTTGAATGCGATCCAGACAGATGCACCACATCTTCTGAGATACCTTGCTGCAGCAATTGTTGTGAACAGAAGGAGAAGGAATATGCTTAAAGAGTTGGTTAAAGTCATTCAACAGGAGCAGCACAGCTACAAGGATCCCATTACTGAATTCCTGGAATGCCTGTACGTTAACCATGATTTTGATGGCGCACAACAGAAACTCAGAGTGTGAGCAGGTAAA
	132:G>T;210:G>T	10	CAGGTACTTGAATGCGATCCAGACAGATGCACCACATCTTCTGAGATACCTTGCTGCAGCAATTGTTGTGAACAGAAGGAGAAGGAATATGCTTAAAGAGTTGGTTAAAGTCATTCAACAGGAGCAGCACATCTACAAGGATCCCATTACTGAATTCCTGGAATGCCTGTACGTTAACCATGATTTTGATGGCGCACAACAGAAACTCATAGTGTGAGCAGGTAAA
	hom		CAGGTACTTGAATGCGATCCAGACAGATGCACCACATCTTCTGAGATACCTTGCTGCAGCAATTGTTGTGAACAGAAGGAGAAGGAATATGCTTAAAGAGTTGGTTAAAGTCATTCAACAGGAGCAGCACAGCTACAAGGATCCCATTACTGAATTCCTGGAATGCCTGTACGTTAACCATGATTTTGATGGCGCACAACAGAAACTCAGAGTGTGAGCAGGTAAA
	132:G>T;210:G>T	10	CAGGTACTTGAATGCGATCCAGACAGATGCACCACATCTTCTGAGATACCTTGCTGCAGCAATTGTTGTGAACAGAAGGAGAAGGAATATGCTTAAAGAGTTGGTTAAAGTCATTCAACAGGAGCAGCACATCTACAAGGATCCCATTACTGAATTCCTGGAATGCCTGTACGTTAACCATGATTTTGATGGCGCACAACAGAAACTCATAGTGTGAGCAGGTAAA
	hom		CAGGTACTTGAATGCGATCCAGACAGATGCACCACATCTTCTGAGATACCTTGCTGCAGCAATTGTTGTGAACAGAAGGAGAAGGAATATGCTTAAAGAGTTGGTTAAAGTCATTCAACAGGAGCAGCACAGCTACAAGGATCCCATTACTGAATTCCTGGAATGCCTGTACGTTAACCATGATTTTGATGGCGCACAACAGAAACTCAGAGTGTGAGCAGGTAAA
	132:G>T;210:G>T	10	CAGGTACTTGAATGCGATCCAGACAGATGCACCACATCTTCTGAGATACCTTGCTGCAGCAATTGTTGTGAACAGAAGGAGAAGGAATATGCTTAAAGAGTTGGTTAAAGTCATTCAACAGGAGCAGCACATCTACAAGGATCCCATTACTGAATTCCTGGAATGCCTGTACGTTAACCATGATTTTGATGGCGCACAACAGAAACTCATAGTGTGAGCAGGTAAA
	bia		CAGGTACTTGAATGCGATCCAGACAGATGCACCACATCTTCTGAGATACCTTGCTGCAGCAATTGTTGTGAACAGAAGGAGAAGGAATATGCTTAAAGAGTTGGTTAAAGTCATTCAACAGGAGCAGCACAGCTACAAGGATCCCATTACTGAATTCCTGGAATGCCTGTACGTTAACCATGATTTTGATGGCGCACAACAGAAACTCAGAGTGTGAGCAGGTAAA
	210:G>T	9	CAGGTACTTGAATGCGATCCAGACAGATGCACCACATCTTCTGAGATACCTTGCTGCAGCAATTGTTGTGAACAGAAGGAGAAGGAATATGCTTAAAGAGTTGGTTAAAGTCATTCAACAGGAGCAGCACAGCTACAAGGATCCCATTACTGAATTCCTGGAATGCCTGTACGTTAACCATGATTTTGATGGCGCACAACAGAAACTCATAGTGTGAGCAGGTAAA
	132:G>T;210:G>T	5	CAGGTACTTGAATGCGATCCAGACAGATGCACCACATCTTCTGAGATACCTTGCTGCAGCAATTGTTGTGAACAGAAGGAGAAGGAATATGCTTAAAGAGTTGGTTAAAGTCATTCAACAGGAGCAGCACATCTACAAGGATCCCATTACTGAATTCCTGGAATGCCTGTACGTTAACCATGATTTTGATGGCGCACAACAGAAACTCATAGTGTGAGCAGGTAAA
	hom		CAGGTACTTGAATGCGATCCAGACAGATGCACCACATCTTCTGAGATACCTTGCTGCAGCAATTGTTGTGAACAGAAGGAGAAGGAATATGCTTAAAGAGTTGGTTAAAGTCATTCAACAGGAGCAGCACAGCTACAAGGATCCCATTACTGAATTCCTGGAATGCCTGTACGTTAACCATGATTTTGATGGCGCACAACAGAAACTCAGAGTGTGAGCAGGTAAA
	132:G>T;210:G>T	22	CAGGTACTTGAATGCGATCCAGACAGATGCACCACATCTTCTGAGATACCTTGCTGCAGCAATTGTTGTGAACAGAAGGAGAAGGAATATGCTTAAAGAGTTGGTTAAAGTCATTCAACAGGAGCAGCACATCTACAAGGATCCCATTACTGAATTCCTGGAATGCCTGTACGTTAACCATGATTTTGATGGCGCACAACAGAAACTCATAGTGTGAGCAGGTAAA
	hom		CAGGTACTTGAATGCGATCCAGACAGATGCACCACATCTTCTGAGATACCTTGCTGCAGCAATTGTTGTGAACAGAAGGAGAAGGAATATGCTTAAAGAGTTGGTTAAAGTCATTCAACAGGAGCAGCACAGCTACAAGGATCCCATTACTGAATTCCTGGAATGCCTGTACGTTAACCATGATTTTGATGGCGCACAACAGAAACTCAGAGTGTGAGCAGGTAAA
	132:G>T;210:G>T	10	CAGGTACTTGAATGCGATCCAGACAGATGCACCACATCTTCTGAGATACCTTGCTGCAGCAATTGTTGTGAACAGAAGGAGAAGGAATATGCTTAAAGAGTTGGTTAAAGTCATTCAACAGGAGCAGCACATCTACAAGGATCCCATTACTGAATTCCTGGAATGCCTGTACGTTAACCATGATTTTGATGGCGCACAACAGAAACTCATAGTGTGAGCAGGTAAA
	hom		CAGGTACTTGAATGCGATCCAGACAGATGCACCACATCTTCTGAGATACCTTGCTGCAGCAATTGTTGTGAACAGAAGGAGAAGGAATATGCTTAAAGAGTTGGTTAAAGTCATTCAACAGGAGCAGCACAGCTACAAGGATCCCATTACTGAATTCCTGGAATGCCTGTACGTTAACCATGATTTTGATGGCGCACAACAGAAACTCAGAGTGTGAGCAGGTAAA
	132:G>T;210:G>T	8	CAGGTACTTGAATGCGATCCAGACAGATGCACCACATCTTCTGAGATACCTTGCTGCAGCAATTGTTGTGAACAGAAGGAGAAGGAATATGCTTAAAGAGTTGGTTAAAGTCATTCAACAGGAGCAGCACATCTACAAGGATCCCATTACTGAATTCCTGGAATGCCTGTACGTTAACCATGATTTTGATGGCGCACAACAGAAACTCATAGTGTGAGCAGGTAAA
Plate 30	hom		CAGGTACTTGAATGCGATCCAGACAGATGCACCACATCTTCTGAGATACCTTGCTGCAGCAATTGTTGTGAACAGAAGGAGAAGGAATATGCTTAAAGAGTTGGTTAAAGTCATTCAACAGGAGCAGCACAGCTACAAGGATCCCATTACTGAATTCCTGGAATGCCTGTACGTTAACCATGATTTTGATGGCGCACAACAGAAACTCAGAGTGTGAGCAGGTAAA
	132:G>T;210:G>T	3	CAGGTACTTGAATGCGATCCAGACAGATGCACCACATCTTCTGAGATACCTTGCTGCAGCAATTGTTGTGAACAGAAGGAGAAGGAATATGCTTAAAGAGTTGGTTAAAGTCATTCAACAGGAGCAGCACATCTACAAGGATCCCATTACTGAATTCCTGGAATGCCTGTACGTTAACCATGATTTTGATGGCGCACAACAGAAACTCATAGTGTGAGCAGGTAAA
	hom		CAGGTACTTGAATGCGATCCAGACAGATGCACCACATCTTCTGAGATACCTTGCTGCAGCAATTGTTGTGAACAGAAGGAGAAGGAATATGCTTAAAGAGTTGGTTAAAGTCATTCAACAGGAGCAGCACAGCTACAAGGATCCCATTACTGAATTCCTGGAATGCCTGTACGTTAACCATGATTTTGATGGCGCACAACAGAAACTCAGAGTGTGAGCAGGTAAA
	132:G>T	3	CAGGTACTTGAATGCGATCCAGACAGATGCACCACATCTTCTGAGATACCTTGCTGCAGCAATTGTTGTGAACAGAAGGAGAAGGAATATGCTTAAAGAGTTGGTTAAAGTCATTCAACAGGAGCAGCACATCTACAAGGATCCCATTACTGAATTCCTGGAATGCCTGTACGTTAACCATGATTTTGATGGCGCACAACAGAAACTCAGAGTGTGAGCAGGTAAA
	hom		CAGGTACTTGAATGCGATCCAGACAGATGCACCACATCTTCTGAGATACCTTGCTGCAGCAATTGTTGTGAACAGAAGGAGAAGGAATATGCTTAAAGAGTTGGTTAAAGTCATTCAACAGGAGCAGCACAGCT-ACAAGGATCCCATTACTGAATTCCTGGAATGCCTGTACGTTAACCATGATTTTGATGGCGCACAACAGAAACTCAGAGTGTGAGCAGGTAAA
	134:T>TT	7	CAGGTACTTGAATGCGATCCAGACAGATGCACCACATCTTCTGAGATACCTTGCTGCAGCAATTGTTGTGAACAGAAGGAGAAGGAATATGCTTAAAGAGTTGGTTAAAGTCATTCAACAGGAGCAGCACAGCTTACAAGGATCCCATTACTGAATTCCTGGAATGCCTGTACGTTAACCATGATTTTGATGGCGCACAACAGAAACTCAGAGTGTGAGCAGGTAAA
	hom		CAGGTACTTGAATGCGATCCAGACAGATGCACCACATCTTCTGAGATACCTTGCTGCAGCAATTGTTGTGAACAGAAGGAGAAGGAATATGCTTAAAGAGTTGGTTAAAGTCATTCAACAGGAGCAGCACAGCTACAAGGATCCCATTACTGAATTCCTGGAATGCCTGTACGTTAACCATGATTTTGATGGCGCACAACAGAAACTCAGAGTGTGAGCAGGTAAA
	132:G>T	7	CAGGTACTTGAATGCGATCCAGACAGATGCACCACATCTTCTGAGATACCTTGCTGCAGCAATTGTTGTGAACAGAAGGAGAAGGAATATGCTTAAAGAGTTGGTTAAAGTCATTCAACAGGAGCAGCACATCTACAAGGATCCCATTACTGAATTCCTGGAATGCCTGTACGTTAACCATGATTTTGATGGCGCACAACAGAAACTCAGAGTGTGAGCAGGTAAA
	hom		CAGGTACTTGAATGCGATCCAGACAGATGCACCACATCTTCTGAGATACCTTGCTGCAGCAATTGTTGTGAACAGAAGGAGAAGGAATATGCTTAAAGAGTTGGTTAAAGTCATTCAACAGGAGCAGCACAGCTACAAGGATCCCATTACTGAATTCCTGGAATGCCTGTACGTTAACCATGATTTTGATGGCGCACAACAGAAACTCAGAGTGTGAGCAGGTAAA
	132:G>T;210:G>T	3	CAGGTACTTGAATGCGATCCAGACAGATGCACCACATCTTCTGAGATACCTTGCTGCAGCAATTGTTGTGAACAGAAGGAGAAGGAATATGCTTAAAGAGTTGGTTAAAGTCATTCAACAGGAGCAGCACATCTACAAGGATCCCATTACTGAATTCCTGGAATGCCTGTACGTTAACCATGATTTTGATGGCGCACAACAGAAACTCATAGTGTGAGCAGGTAAA
	hom		CAGGTACTTGAATGCGATCCAGACAGATGCACCACATCTTCTGAGATACCTTGCTGCAGCAATTGTTGTGAACAGAAGGAGAAGGAATATGCTTAAAGAGTTGGTTAAAGTCATTCAACAGGAGCAGCACAGCTACAAGGATCCCATTACTGAATTCCTGGAATGCCTGTACGTTAACCATGATTTTGATGGCGCACAACAGAAACTCAGAGTGTGAGCAGGTAAA
	132:G>T;210:G>T	6	CAGGTACTTGAATGCGATCCAGACAGATGCACCACATCTTCTGAGATACCTTGCTGCAGCAATTGTTGTGAACAGAAGGAGAAGGAATATGCTTAAAGAGTTGGTTAAAGTCATTCAACAGGAGCAGCACATCTACAAGGATCCCATTACTGAATTCCTGGAATGCCTGTACGTTAACCATGATTTTGATGGCGCACAACAGAAACTCATAGTGTGAGCAGGTAAA
	hom		CAGGTACTTGAATGCGATCCAGACAGATGCACCACATCTTCTGAGATACCTTGCTGCAGCAATTGTTGTGAACAGAAGGAGAAGGAATATGCTTAAAGAGTTGGTTAAAGTCATTCAACAGGAGCAGCACAGCTACAAGGATCCCATTACTGAATTCCTGGAATGCCTGTACGTTAACCATGATTTTGATGGCGCACAACAGAAACTCAGAGTGTGAGCAGGTAAA
	132:G>T;210:G>T	5	CAGGTACTTGAATGCGATCCAGACAGATGCACCACATCTTCTGAGATACCTTGCTGCAGCAATTGTTGTGAACAGAAGGAGAAGGAATATGCTTAAAGAGTTGGTTAAAGTCATTCAACAGGAGCAGCACATCTACAAGGATCCCATTACTGAATTCCTGGAATGCCTGTACGTTAACCATGATTTTGATGGCGCACAACAGAAACTCATAGTGTGAGCAGGTAAA
	hom		CAGGTACTTGAATGCGATCCAGACAGATGCACCACATCTTCTGAGATACCTTGCTGCAGCAATTGTTGTGAACAGAAGGAGAAGGAATATGCTTAAAGAGTTGGTTAAAGTCATTCAACAGGAGCAGCACAGCTACAAGGATCCCATTACTGAATTCCTGGAATGCCTGTACGTTAACCATGATTTTGATGGCGCACAACAGAAACTCAGAGTGTGAGCAGGTAAA
	132:G>T	8	CAGGTACTTGAATGCGATCCAGACAGATGCACCACATCTTCTGAGATACCTTGCTGCAGCAATTGTTGTGAACAGAAGGAGAAGGAATATGCTTAAAGAGTTGGTTAAAGTCATTCAACAGGAGCAGCACATCTACAAGGATCCCATTACTGAATTCCTGGAATGCCTGTACGTTAACCATGATTTTGATGGCGCACAACAGAAACTCAGAGTGTGAGCAGGTAAA
	hom		CAGGTACTTGAATGCGATCCAGACAGATGCACCACATCTTCTGAGATACCTTGCTGCAGCAATTGTTGTGAACAGAAGGAGAAGGAATATGCTTAAAGAGTTGGTTAAAGTCATTCAACAGGAGCAGCACAGCTACAAGGATCCCATTACTGAATTCCTGGAATGCCTGTACGTTAACCATGATTTTGATGGCGCACAACAGAAACTCAGAGTGTGAGCAGGTAAA
	132:G>T	3	CAGGTACTTGAATGCGATCCAGACAGATGCACCACATCTTCTGAGATACCTTGCTGCAGCAATTGTTGTGAACAGAAGGAGAAGGAATATGCTTAAAGAGTTGGTTAAAGTCATTCAACAGGAGCAGCACATCTACAAGGATCCCATTACTGAATTCCTGGAATGCCTGTACGTTAACCATGATTTTGATGGCGCACAACAGAAACTCAGAGTGTGAGCAGGTAAA
	bia		CAGGTACTTGAATGCGATCCAGACAGATGCACCACATCTTCTGAGATACCTTGCTGCAGCAATTGTTGTGAACAGAAGGAGAAGGAATATGCTTAAAGAGTTGGTTAAAGTCATTCAACAGGAGCAGCACAGCTACAAGGATCCCATTACTGAATTCCTGGAATGCCTGTACGTTAACCATGATTTTGATGGCGCACAACAGAAACTCAGAGTGTGAGCAGGTAAA
	132:G>T	5	CAGGTACTTGAATGCGATCCAGACAGATGCACCACATCTTCTGAGATACCTTGCTGCAGCAATTGTTGTGAACAGAAGGAGAAGGAATATGCTTAAAGAGTTGGTTAAAGTCATTCAACAGGAGCAGCACATCTACAAGGATCCCATTACTGAATTCCTGGAATGCCTGTACGTTAACCATGATTTTGATGGCGCACAACAGAAACTCAGAGTGTGAGCAGGTAAA
	132:G>T;210:G>T	5	CAGGTACTTGAATGCGATCCAGACAGATGCACCACATCTTCTGAGATACCTTGCTGCAGCAATTGTTGTGAACAGAAGGAGAAGGAATATGCTTAAAGAGTTGGTTAAAGTCATTCAACAGGAGCAGCACATCTACAAGGATCCCATTACTGAATTCCTGGAATGCCTGTACGTTAACCATGATTTTGATGGCGCACAACAGAAACTCATAGTGTGAGCAGGTAAA
	hom		CAGGTACTTGAATGCGATCCAGACAGATGCACCACATCTTCTGAGATACCTTGCTGCAGCAATTGTTGTGAACAGAAGGAGAAGGAATATGCTTAAAGAGTTGGTTAAAGTCATTCAACAGGAGCAGCACAGCTACAAGGATCCCATTACTGAATTCCTGGAATGCCTGTACGTTAACCATGATTTTGATGGCGCACAACAGAAACTCAGAGTGTGAGCAGGTAAA
	210:G>T	5	CAGGTACTTGAATGCGATCCAGACAGATGCACCACATCTTCTGAGATACCTTGCTGCAGCAATTGTTGTGAACAGAAGGAGAAGGAATATGCTTAAAGAGTTGGTTAAAGTCATTCAACAGGAGCAGCACAGCTACAAGGATCCCATTACTGAATTCCTGGAATGCCTGTACGTTAACCATGATTTTGATGGCGCACAACAGAAACTCATAGTGTGAGCAGGTAAA
	hom		CAGGTACTTGAATGCGATCCAGACAGATGCACCACATCTTCTGAGATACCTTGCTGCAGCAATTGTTGTGAACAGAAGGAGAAGGAATATGCTTAAAGAGTTGGTTAAAGTCATTCAACAGGAGCAGCACAGCTACAAGGATCCCATTACTGAATTCCTGGAATGCCTGTACGTTAACCATGATTTTGATGGCGCACAACAGAAACTCAGAGTGTGAGCAGGTAAA
	132:G>T;210:G>T	4	CAGGTACTTGAATGCGATCCAGACAGATGCACCACATCTTCTGAGATACCTTGCTGCAGCAATTGTTGTGAACAGAAGGAGAAGGAATATGCTTAAAGAGTTGGTTAAAGTCATTCAACAGGAGCAGCACATCTACAAGGATCCCATTACTGAATTCCTGGAATGCCTGTACGTTAACCATGATTTTGATGGCGCACAACAGAAACTCATAGTGTGAGCAGGTAAA
	hom		CAGGTACTTGAATGCGATCCAGACAGATGCACCACATCTTCTGAGATACCTTGCTGCAGCAATTGTTGTGAACAGAAGGAGAAGGAATATGCTTAAAGAGTTGGTTAAAGTCATTCAACAGGAGCAGCACAGCT-ACAAGGATCCCATTACTGAATTCCTGGAATGCCTGTACGTTAACCATGATTTTGATGGCGCACAACAGAAACTCAGAGTGTGAGCAGGTAAA
	134:T>TT	3	CAGGTACTTGAATGCGATCCAGACAGATGCACCACATCTTCTGAGATACCTTGCTGCAGCAATTGTTGTGAACAGAAGGAGAAGGAATATGCTTAAAGAGTTGGTTAAAGTCATTCAACAGGAGCAGCACAGCTTACAAGGATCCCATTACTGAATTCCTGGAATGCCTGTACGTTAACCATGATTTTGATGGCGCACAACAGAAACTCAGAGTGTGAGCAGGTAAA
	hom		CAGGTACTTGAATGCGATCCAGACAGATGCACCACATCTTCTGAGATACCTTGCTGCAGCAATTGTTGTGAACAGAAGGAGAAGGAATATGCTTAAAGAGTTGGTTAAAGTCATTCAACAGGAGCAGCACAGCT-ACAAGGATCCCATTACTGAATTCCTGGAATGCCTGTACGTTAACCATGATTTTGATGGCGCACAACAGAAACTCAGAGTGTGAGCAGGTAAA
	134:T>TT	3	CAGGTACTTGAATGCGATCCAGACAGATGCACCACATCTTCTGAGATACCTTGCTGCAGCAATTGTTGTGAACAGAAGGAGAAGGAATATGCTTAAAGAGTTGGTTAAAGTCATTCAACAGGAGCAGCACAGCTTACAAGGATCCCATTACTGAATTCCTGGAATGCCTGTACGTTAACCATGATTTTGATGGCGCACAACAGAAACTCAGAGTGTGAGCAGGTAAA
	hom		CAGGTACTTGAATGCGATCCAGACAGATGCACCACATCTTCTGAGATACCTTGCTGCAGCAATTGTTGTGAACAGAAGGAGAAGGAATATGCTTAAAGAGTTGGTTAAAGTCATTCAACAGGAGCAGCACAGCTACAAGGATCCCATTACTGAATTCCTGGAATGCCTGTACGTTAACCATGATTTTGATGGCGCACAACAGAAACTCAGAGTGTGAGCAGGTAAA
	210:G>T	7	CAGGTACTTGAATGCGATCCAGACAGATGCACCACATCTTCTGAGATACCTTGCTGCAGCAATTGTTGTGAACAGAAGGAGAAGGAATATGCTTAAAGAGTTGGTTAAAGTCATTCAACAGGAGCAGCACAGCTACAAGGATCCCATTACTGAATTCCTGGAATGCCTGTACGTTAACCATGATTTTGATGGCGCACAACAGAAACTCATAGTGTGAGCAGGTAAA
	hom		CAGGTACTTGAATGCGATCCAGACAGATGCACCACATCTTCTGAGATACCTTGCTGCAGCAATTGTTGTGAACAGAAGGAGAAGGAATATGCTTAAAGAGTTGGTTAAAGTCATTCAACAGGAGCAGCACAGCTACAAGGATCCCATTACTGAATTCCTGGAATGCCTGTACGTTAACCATGATTTTGATGGCGCACAACAGAAACTCAGAGTGTGAGCAGGTAAA
	132:G>T	3	CAGGTACTTGAATGCGATCCAGACAGATGCACCACATCTTCTGAGATACCTTGCTGCAGCAATTGTTGTGAACAGAAGGAGAAGGAATATGCTTAAAGAGTTGGTTAAAGTCATTCAACAGGAGCAGCACATCTACAAGGATCCCATTACTGAATTCCTGGAATGCCTGTACGTTAACCATGATTTTGATGGCGCACAACAGAAACTCAGAGTGTGAGCAGGTAAA
	hom		CAGGTACTTGAATGCGATCCAGACAGATGCACCACATCTTCTGAGATACCTTGCTGCAGCAATTGTTGTGAACAGAAGGAGAAGGAATATGCTTAAAGAGTTGGTTAAAGTCATTCAACAGGAGCAGCACAGCTACAAGGATCCCATTACTGAATTCCTGGAATGCCTGTACGTTAACCATGATTTTGATGGCGCACAACAGAAACTCAGAGTGTGAGCAGGTAAA
	210:G>T	10	CAGGTACTTGAATGCGATCCAGACAGATGCACCACATCTTCTGAGATACCTTGCTGCAGCAATTGTTGTGAACAGAAGGAGAAGGAATATGCTTAAAGAGTTGGTTAAAGTCATTCAACAGGAGCAGCACAGCTACAAGGATCCCATTACTGAATTCCTGGAATGCCTGTACGTTAACCATGATTTTGATGGCGCACAACAGAAACTCATAGTGTGAGCAGGTAAA
	hom		CAGGTACTTGAATGCGATCCAGACAGATGCACCACATCTTCTGAGATACCTTGCTGCAGCAATTGTTGTGAACAGAAGGAGAAGGAATATGCTTAAAGAGTTGGTTAAAGTCATTCAACAGGAGCAGCACAGCTACAAGGATCCCATTACTGAATTCCTGGAATGCCTGTACGTTAACCATGATTTTGATGGCGCACAACAGAAACTCAGAGTGTGAGCAGGTAAA
	132:G>T	4	CAGGTACTTGAATGCGATCCAGACAGATGCACCACATCTTCTGAGATACCTTGCTGCAGCAATTGTTGTGAACAGAAGGAGAAGGAATATGCTTAAAGAGTTGGTTAAAGTCATTCAACAGGAGCAGCACATCTACAAGGATCCCATTACTGAATTCCTGGAATGCCTGTACGTTAACCATGATTTTGATGGCGCACAACAGAAACTCAGAGTGTGAGCAGGTAAA
	hom		CAGGTACTTGAATGCGATCCAGACAGATGCACCACATCTTCTGAGATACCTTGCTGCAGCAATTGTTGTGAACAGAAGGAGAAGGAATATGCTTAAAGAGTTGGTTAAAGTCATTCAACAGGAGCAGCACAGCTACAAGGATCCCATTACTGAATTCCTGGAATGCCTGTACGTTAACCATGATTTTGATGGCGCACAACAGAAACTCAGAGTGTGAGCAGGTAAA
	132:G>T	6	CAGGTACTTGAATGCGATCCAGACAGATGCACCACATCTTCTGAGATACCTTGCTGCAGCAATTGTTGTGAACAGAAGGAGAAGGAATATGCTTAAAGAGTTGGTTAAAGTCATTCAACAGGAGCAGCACATCTACAAGGATCCCATTACTGAATTCCTGGAATGCCTGTACGTTAACCATGATTTTGATGGCGCACAACAGAAACTCAGAGTGTGAGCAGGTAAA
	hom		CAGGTACTTGAATGCGATCCAGACAGATGCACCACATCTTCTGAGATACCTTGCTGCAGCAATTGTTGTGAACAGAAGGAGAAGGAATATGCTTAAAGAGTTGGTTAAAGTCATTCAACAGGAGCAGCACAGCTACAAGGATCCCATTACTGAATTCCTGGAATGCCTGTACGTTAACCATGATTTTGATGGCGCACAACAGAAACTCAGAGTGTGAGCAGGTAAA
	210:G>T	3	CAGGTACTTGAATGCGATCCAGACAGATGCACCACATCTTCTGAGATACCTTGCTGCAGCAATTGTTGTGAACAGAAGGAGAAGGAATATGCTTAAAGAGTTGGTTAAAGTCATTCAACAGGAGCAGCACAGCTACAAGGATCCCATTACTGAATTCCTGGAATGCCTGTACGTTAACCATGATTTTGATGGCGCACAACAGAAACTCATAGTGTGAGCAGGTAAA
	bia		CAGGTACTTGAATGCGATCCAGACAGATGCACCACATCTTCTGAGATACCTTGCTGCAGCAATTGTTGTGAACAGAAGGAGAAGGAATATGCTTAAAGAGTTGGTTAAAGTCATTCAACAGGAGCAGCACAGCTACAAGGATCCCATTACTGAATTCCTGGAATGCCTGTACGTTAACCATGATTTTGATGGCGCACAACAGAAACTCAGAGTGTGAGCAGGTAAA
	210:G>T	8	CAGGTACTTGAATGCGATCCAGACAGATGCACCACATCTTCTGAGATACCTTGCTGCAGCAATTGTTGTGAACAGAAGGAGAAGGAATATGCTTAAAGAGTTGGTTAAAGTCATTCAACAGGAGCAGCACAGCTACAAGGATCCCATTACTGAATTCCTGGAATGCCTGTACGTTAACCATGATTTTGATGGCGCACAACAGAAACTCATAGTGTGAGCAGGTAAA
	132:G>T	6	CAGGTACTTGAATGCGATCCAGACAGATGCACCACATCTTCTGAGATACCTTGCTGCAGCAATTGTTGTGAACAGAAGGAGAAGGAATATGCTTAAAGAGTTGGTTAAAGTCATTCAACAGGAGCAGCACATCTACAAGGATCCCATTACTGAATTCCTGGAATGCCTGTACGTTAACCATGATTTTGATGGCGCACAACAGAAACTCAGAGTGTGAGCAGGTAAA

## Sheet: Table S7
Table S7. List of primers used in this study
Primer name	sequence（5'→3'）
U-F	CTCCGTTTTACCTGTGGAATCG
gR-R	CGGAGGAAAATTCCATCCAC
2-gRT1	CTGCCTCTGCGGATTCCATCgttttagagctagaaat
2-OsU6aT1	GATGGAATCCGCAGAGGCAGCggcagccaagccagca
2-gRT2	ACATAGCCCCTGTCCCTCTCgttttagagctagaaat
2-OsU6bT2	GAGAGGGACAGGGGCTATGTCaacacaagcggcagc
4-gRT1	AAGCTGCGCCTCCTGATCCAgttttagagctagaaat
4-OsU6aT1	TGGATCAGGAGGCGCAGCTTCggcagccaagccagca
4-gRT2	ACAGGAGCAGCACAGCTACAgttttagagctagaaat
4-OsU6bT2	TGTAGCTGTGCTGCTCCTGTCaacacaagcggcagc
Pps-GGL	TTCAGAggtctcTctcgACTAGTATGGAATCGGCAGCAAAGG
Pgs-GG2	AGCGTGggtctcGtcagggTCCATCCACTCCAAGCTC
Pps-GG2	TTCAGAggtctcTctgacacTGGAATCGGCAGCAAAGG
Pgs-GGR	AGCGTGggtctcGaccgACGCGTATCCATCCACTCCAAGCTC
PB-L	GCGCGCgGTctcGCTCGACTAGTATGG
PB-R	GCGCGCggtctcTACCGACGCGTATCC
Hyg（280）+	ACGGTGTCGTCCATCACAGTTTGCC
Hyg（280）-	TTCCGGAAGTGCTTGACATTGGGGA
Kana（270）+	CGGCTATGACTGGGCACAACAGACAAT
Kana（270）-	CTCGGCAGGAGCAAGGTGAGATGAC
NY1T1-F	CTTGCCGTACTTAACCTGGATG
NY1T1-R	GCAGTGTTGGTCTCCTTGCTCC
NY1T2-F	AATGGCTTTGAAATGGCACCCT
NY1T2-R	ATGAGCAAGAGCAGCAGCACCC
NY2T1-F	GCGATCCAGACAGATGCACCAC
NY2T1-R	AGACAGAAACACCAACCCGATA
NY2T2-F	CGGCGCACATGAACTGCCACCT
NY2T2-R	CAGGACCAATCTGCATATCACA
HD1T1-F	CGGAGTGAGCACCTCATTGAGGACTTGT
HD1T1-R	GAGGCTGGATGGAAATTGGTGTCGCTTG
HD3T2-F	CGGAGTGAGCACCAGGGACTGCAGGGGC
HD3T2-R	GAGGCTGGATGGAGAGATGAGCAAGAGC
HD4T1-F	CGGAGTGAGCACGGTCGGGTCTACGCGG
HD4T1-R	GAGGCTGGATGGGATGTTGTGCTCCTTG
HD6T2-F	CGGAGTGAGCACTACTTGAATGCGATCC
HD6T2-R	GAGGCTGGATGGTTTACCTGCTCACACT
2P-F	AATGATACGGCGACCACCGAGATCTACACTCTTTCCCTACACGACGCTCTTCCGATCT
2P-R	CAAGCAGAAGACGGCATACGAGATGCGGATCAGTGACTGGAGTTCAGACGTGTGCTCT
F-Casjc	CTGACGCTAACCTCGACAAG
R-Nos13	CCGATCTAGTAACATAGATGACACC
